# Supplementary material for: Summarizing attributable factors and evaluating risk of bias of Mendelian randomization studies for Alzheimer’s dementia and cognitive status: a systematic review and meta-analysis
Source: Syst Rev. 2025 Mar 13;14:61. doi: 10.1186/s13643-025-02792-5 (PMC11905674; doi:10.1186/s13643-025-02792-5)
Supplement: Supplementary file 3 — Additional file 3. Table S3. Study characteristics of included MR studies for AD. [file 13643_2025_2792_MOESM3_ESM.xlsx]

## Sheet: Table S3
Table S3 Study characteristics of included MR studies for AD.
Publication	Risk of factor (exposure)	Number of SNPs (Genetic instruments)	Database used by exposure	Database used by outcome (AD)	Participants of exposure: total participants/number of cases	Participants of AD: total participants/number of cases	Ancestry of the exposure population/Ancestry of the AD population	R2	F_statistics
Sociodemographic factors
Wang, Z.-2020 [1]	Years of schooling	64 (rs11222416, rs7948975, rs62100767, rs141979783, rs9556958, rs1106761, rs8049439, rs12514965, rs7757476, rs4800490, rs4863692, rs11588857, rs12969294, rs62263923, rs9616906, rs111321694, rs9792504, rs17824247, rs12962421, rs3095075, rs34344888, rs35771425, rs6839705, rs13421974, rs10006235, rs11191193, rs9527702, rs1396967, rs17425572, rs320700, rs1290o061, rs4741351, rs12761761, rs7146434, rs…	SSGAC (Okbay et al. 2016)	IGAP database (ADGC, CHARGE, EADI, and GERAD) (Lambert et al. 2013 Stage 1)	293723/NA	54162/17008	European/European	NA	38.36
Zhang, Q.-2020 [2]	Years of schooling	248 (NA)	UKB, SSGAC, 23andMe (Lee et al. 2018)	IGAP database (ADGC, CHARGE, EADI, and GERAD) (Lambert et al. 2013 Stage 1)	1131881/NA	54162/17008	European/European	NA	NA
Østergaard, S. D.-2015 [3]	Years of education	1 (rs12206087)	SSGAC (Rietveld et al. 2013)	IGAP database (ADGC, CHARGE, EADI, and GERAD) (Lambert et al. 2013 Stage 1)	126559/NA	54162/17008	European/European	NA	NA
Larsson, S. C.-2017 [4]	Years of education	152 (rs1008078, rs11588857, rs12076635, rs12134151, rs12142680, rs12143094, rs12145291, rs12410444, rs12754946, rs17372140, rs1766964, rs2568955, rs2992632, rs301800, rs34305371, rs35771425, rs4378243, rs56044892, rs648163, rs78365243, rs10178115, rs10930008, rs11687170, rs12694681, rs12987662, rs1596747, rs1606974, rs16845580, rs17504614, rs17824247, rs268134, rs34106693, rs356992, rs4500960, rs…	SSGAC (Okbay et al. 2016)	IGAP database (ADGC, CHARGE, EADI, and GERAD) (Lambert et al. 2013 Stage 1)	405072/NA	54162/17008	European/European	0.016	5.7
Andrews, S. J.-2021 [5]	Educational attainment	707 (rs10021733, rs10060023, rs1006997, rs10080647, rs1008078, rs1013014, rs10189857, rs10205057, rs10215082, rs10215153, rs10240905, rs1024708, rs1045740, rs10460095, rs10461357, rs10469016, rs1047586, rs10491478, rs10507090, rs10511592, rs1058678, rs10733289, rs10760023, rs10760213, rs10761251, rs10772644, rs10773002, rs10773208, rs10780443, rs10786544, rs10799615, rs10805383, rs10844179, rs108…	UKB, SSGAC, 23andMe (Lee et al. 2018)	IGAP database (ADGC, CHARGE, EADI, and GERAD/PERADES) (Kunkle et al. 2019 Stage 1)	1131881/NA	63926/21982	European/European	NA	46.26
Anderson, E. L.-2020 [6]	Educational attainment/Years of schooling	231 (NA)	SSGAC (Okbay et al. 2016)	IGAP database (ADGC, CHARGE, EADI, and GERAD) (Lambert et al. 2013 Stage 1)	293723/NA	54162/17008	European/European	NA	43.5
Wang, H.-2021 [7]	Educational attainment/Years of schooling (male)	59 (NA)	SSGAC (Okbay et al. 2016)	ADGC (Naj et al. 2011, Jun et al. 2016)	293723/NA	8682/4010	European/European	NA	NA
Wang, H.-2021 [7]	Educational attainment/Years of schooling (female)	59 (NA)	SSGAC (Okbay et al. 2016)	ADGC (Wang et al. 2021)	293723/NA	12772/5705	European/European	NA	NA
Ko, H.-2021 [8]	Educational attainment/Years of schooling	69 (rs2240857 , rs6944796 , rs1424580 , rs320700 , rs1106761 , rs4244613 , rs9792504, rs840281 , rs4974424 , rs3095075 , rs6839705, rs4468571 , rs1035578 , rs2726036, rs11654986 , rs4800490 , rs9964724, rs7146434 , rs2806047 , rs1378214, rs9739070 , rs4886031 , rs9556958, rs34305371, rs1008078, rs4478846, rs11588857, rs35771425, rs71537331, rs13010288 , rs13019832, rs17824247, rs13421974 , rs1684…	SSGAC (Okbay et al. 2016)	IGAP database (ADGC, CHARGE, EADI, and GERAD) (Lambert et al. 2013 combined stage 1 and stage 2)	293723/NA	74046/25580	European/European	NA	NA
Jansen, I. E.-2019 [9]	Educational attainment/Years of schooling	112 (NA)	SSGAC (Okbay et al. 2016)	PGC-ALZ, IGAP, ADSP, UKB (Jansen et al. 2019 Phase 3)	328917/NA	455258/71880	European/European	NA	NA
Raghavan, N. S.-2019 [10]	Educational attainment/Years of schooling	1271 (NA)	GWAS (Okbay et al. 2016)	IGAP database (ADGC, CHARGE, EADI, and GERAD) (Lambert et al. 2013 Stage 1)	766345/NA	54162/17008	European/European	NA	NA
Larsson, S. C.-2017 [4]	College/university	32 (rs1008078, rs11588857, rs34305371, rs72943001, rs2309757, rs2457660, rs7597412, rs76076331, rs11712056, rs148734725, rs9686024, rs10223052, rs11241565, rs61160187, rs6882046, rs62422661, rs9349957, rs12671937, rs12699131, rs7781266, rs7791133, rs13294439, rs12354486, rs12797960, rs1873982, rs2456973, rs7306755, rs8002014, rs58694847, rs77092939, rs117468730, rs12957516)	SSGAC (Okbay et al. 2016)	IGAP database (ADGC, CHARGE, EADI, and GERAD) (Lambert et al. 2013 Stage 1)	280007/NA	54162/17008	European/European	NA	NA
Østergaard, S. D.-2015 [3]	University completion	2 (rs11584700, rs4851266)	GWAS of educational attainment-university completion (Rietveld et al. 2013)	IGAP database (ADGC, CHARGE, EADI, and GERAD) (Lambert et al. 2013 Stage 1)	120917/NA	54162/17008	European/European	NA	NA
Anderson, E. L.-2020 [6]	Intelligence	231 (NA)	The lagest and most recent iteration of the Multi-Trait Analysis of GWAS (Hill et al. 2018)	IGAP database (ADGC, CHARGE, EADI, and GERAD) (Lambert et al. 2013 Stage 1)	248482/NA	54162/17008	European/European	NA	50.45
Wang, H.-2021 [7]	Intelligence (male)	136 (NA)	GWAS meta-analysis of intelligence (Savage et al. 2018)	ADGC (Naj et al. 2011, Jun et al. 2016)	269867/NA	8682/4010	European/European	NA	NA
Wang, H.-2021 [7]	Intelligence (female)	136 (NA)	GWAS meta-analysis of intelligence (Savage et al. 2018)	ADGC (Wang et al. 2021)	269867/NA	12772/5705	European/European	NA	NA
Larsson, S. C.-2017 [4]	Intelligence	16 (rs12744310, rs10191758, rs13010010, rs6746731, rs6779302, rs7646501, rs41352752, rs1906252, rs2490272, rs10236197, rs4728302, rs11138902, rs2251499, rs12928404, rs16954078, rs36093924)	GWAS of human intelligence (Sniekers et al. 2017)	IGAP database (ADGC, CHARGE, EADI, and GERAD) (Lambert et al. 2013 Stage 1)	78307/NA	54162/17008	European/European	2.0-4.8%	60-144
Li, M.-2021 [11]	Age at menarche	54 (without removal of potential pleiotropic IVs) (rs10144321, rs10483727, rs10840031, rs10938397, rs11022756, rs11715566, rs11767400, rs12003641, rs12148769, rs12291726, rs12598642, rs12915845, rs13179411, rs13215865, rs1482853, rs1516883, rs1659127, rs16938437, rs2153127, rs2179786, rs2184968, rs2303100, rs2344508, rs2687729, rs2947411, rs3115627, rs3733632, rs3743266, rs3870341, rs4369815, rs4…	Reproductive Genetics consortium (Perry et al. 2014)	IGAP database (ADGC, CHARGE, EADI, and GERAD) (Lambert et al. 2013 Stage 1)	182416/NA	54162/17008	European/European	0.0441	5867
Li, M.-2021 [11]	Age at menopause	38 (without removal of potential pleiotropic IVs) (rs1046089, rs10852344, rs10905065, rs10957156, rs11031006, rs11668344, rs11804189, rs12196873, rs12371165, rs12824058, rs13040088, rs1411478, rs16858210, rs16991615, rs1713460, rs1799949, rs1800932, rs2241584, rs2277339, rs2720044, rs2941505, rs349306, rs365132, rs4246511, rs427394, rs4693089, rs4879656, rs4886238, rs551087, rs5762534, rs6856693,…	Reproductive Genetics consortium (Perry et al. 2014)	IGAP database (ADGC, CHARGE, EADI, and GERAD) (Lambert et al. 2013 Stage 1)	69360/NA	54162/17008	European/European	0.5774	3031
Ko, H.-2021 [8]	Occupational attainment	69 (rs2240857 , rs6944796 , rs1424580 , rs320700 , rs1106761 , rs4244613 , rs9792504, rs840281 , rs4974424 , rs3095075 , rs6839705, rs4468571 , rs1035578 , rs2726036, rs11654986 , rs4800490 , rs9964724, rs7146434 , rs2806047 , rs1378214, rs9739070 , rs4886031 , rs9556958, rs34305371, rs1008078, rs4478846, rs11588857, rs35771425, rs71537331, rs13010288 , rs13019832, rs17824247, rs13421974 , rs1684…	SSGAC (Okbay et al. 2016)	IGAP database (ADGC, CHARGE, EADI, and GERAD) (Lambert et al. 2013 combined stage 1 and stage 2)	293723/NA	74046/25580	European/European	NA	NA
Jansen, I. E.-2019 [9]	Childhood cognitive ability	24 (NA)	Childhood Intelligence Consortium (Benyamin et al. 2014)	PGC-ALZ, IGAP, ADSP, UKB (Jansen et al. 2019 Phase 3)	17989/NA	455258/71880	European/European	NA	NA
Jansen, I. E.-2019 [9]	Age at First Birth	9 (NA)	GWAS (Barban et al. 2016)	PGC-ALZ, IGAP, ADSP, UKB (Jansen et al. 2019 Phase 3)	251151/NA	455258/71880	European/European	NA	NA
Lifestyle attributes
Huang, J.-2020 [12]	Chronotype	182 (rs10067113, rs10123584, rs1013987, rs10149448, rs10189912, rs10196909, rs10228495, rs10233848, rs1027742, rs1039337, rs10501087, rs10520176, rs10818834, rs10976942, rs10988246, rs11032362, rs11152350, rs11174781, rs11183201, rs11229543, rs114167192, rs1144566, rs115774037, rs11580135, rs11587758, rs11588913, rs116298301, rs11641811, rs11645898, rs11670534, rs11679484, rs11712056, rs117987711…	UKB (Jones et al. 2019)	IGAP database (ADGC, CHARGE, EADI, and GERAD/PERADES) (Kunkle et al. 2019 Stage 1)	403195/252287	63926/21982	European/European	0.0197	7944.75
Huang, J.-2020 [12]	Chronotype	186 (rs10067113, rs10123584, rs1013987, rs10149448, rs10196909, rs10233848, rs1027742, rs1039337, rs10495976, rs10501087, rs10818834, rs10976942, rs10988246, rs11032362, rs11152350, rs11174781, rs11183201, rs11229543, rs112613078, rs114167192, rs1144566, rs114769095, rs115774037, rs11580135, rs11587758, rs11588913, rs11645898, rs11670534, rs11679484, rs11712056, rs117530689, rs11786306, rs1179877…	UKB (Jones et al. 2019)	PGC-ALZ, IGAP, ADSP, UKB (Jansen et al. 2019 Phase 3)	403195/252287	455258/71880	European/European	0.02	8052.16
Anderson, E. L.-2021 [13]	Chronotype	328 (NA)	UKB and 23andMe (Jones et al. 2019)	IGAP database (ADGC, CHARGE, EADI, and GERAD) (Lambert et al. 2013 Stage 1)	449734/NA	54162/17008	European/European	NA	33.1
Huang, J.-2020 [12]	Long sleep duration	16 (rs10899257, rs146467757, rs147114641, rs147830853, rs17817288, rs2532253, rs2532353, rs3751046, rs4792863, rs55775904, rs55938136, rs6737318, rs7223609, rs74400447, rs75458655, rs9910683)	UKB (Dashti et al. 2019)	IGAP database (ADGC, CHARGE, EADI, and GERAD/PERADES) (Kunkle et al. 2019 Stage 1)	339926/34184	63926/21982	European/European	0.0019	657.021
Huang, J.-2020 [12]	Long sleep duration	16 (rs10899257, rs112900578, rs147114641, rs147830853, rs17688916, rs17817288, rs2532353, rs369196829, rs3751046, rs376781756, rs55938136, rs67155855, rs6737318, rs7534398, rs75458655, rs80310677)	UKB (Dashti et al. 2019)	PGC-ALZ, IGAP, ADSP, UKB (Jansen et al. 2019 Phase 3)	339926/34184	455258/71880	European/European	0.0019	641.38
Anderson, E. L.-2021 [13]	Long sleep duration	7 (NA)	UKB (Dashti et al. 2019)	IGAP database (ADGC, CHARGE, EADI, and GERAD) (Lambert et al. 2013 Stage 1)	339 926/34184	54162/17008	European/European	NA	30.6
Huang, J.-2020 [12]	Short sleep duration	30 (rs11763750, rs1229762, rs12518468, rs12567114, rs12661667, rs12963463, rs13107325, rs138038141, rs1380703, rs1392816, rs140736187, rs1607227, rs17005118, rs17388803, rs2014830, rs205024, rs2517827, rs2820313, rs2863957, rs3776864, rs4585442, rs5757675, rs59779556, rs6706369, rs7524118, rs75539574, rs75892241, rs7738215, rs7939345, rs9321171)	UKB (Dashti et al. 2019)	IGAP database (ADGC, CHARGE, EADI, and GERAD/PERADES) (Kunkle et al. 2019 Stage 1)	411934/106192	63926/21982	European/European	0.0027	1111.1
Huang, J.-2020 [12]	Short sleep duration	29 (rs11763750, rs1229762, rs12518468, rs12567114, rs12661667, rs12963463, rs13107325, rs1380703, rs1392816, rs140736187, rs1607227, rs17005118, rs17388803, rs2014830, rs205024, rs2517827, rs2820313, rs2863957, rs3776864, rs4585442, rs5757675, rs59779556, rs60882754, rs6706369, rs7524118, rs75539574, rs7738215, rs7939345, rs9321171)	UKB (Dashti et al. 2019)	PGC-ALZ, IGAP, ADSP, UKB (Jansen et al. 2019 Phase 3)	411934/106192	455258/71880	European/European	0.0026	1070.91
Anderson, E. L.-2021 [13]	Short sleep duration	25 (NA)	UKB (Dashti et al. 2019)	IGAP database (ADGC, CHARGE, EADI, and GERAD) (Lambert et al. 2013 Stage 1)	411934/106192	54162/17008	European/European	NA	25.6
Huang, J.-2020 [12]	Self-reported sleep duration	100 (rs10173260, rs10262103, rs10483350, rs10761674, rs10973207, rs11039544, rs111423963, rs11190970, rs112230981, rs113113059, rs11567976, rs11614986, rs11621908, rs11672103, rs11885663, rs12189814, rs12246842, rs12567114, rs12607679, rs12611523, rs1263056, rs13088093, rs13109404, rs146467757, rs147114641, rs147830853, rs151014368, rs1517572, rs1553132, rs17427571, rs174560, rs1776776, rs180769,…	UKB (Dashti et al. 2019)	IGAP database (ADGC, CHARGE, EADI, and GERAD/PERADES) (Kunkle et al. 2019 Stage 1)	446118/NA	63926/21982	European/European	0.0088	3914.17
Huang, J.-2020 [12]	Self-reported sleep duration	101 (rs10173260, rs10483350, rs10761674, rs10767735, rs10973207, rs11039544, rs111423963, rs11190970, rs112230981, rs112900578, rs113113059, rs11567976, rs11614986, rs11621908, rs11643715, rs11672103, rs11885663, rs12189814, rs12246842, rs12567114, rs12607679, rs12611523, rs1263056, rs12791153, rs13088093, rs13109404, rs147114641, rs147830853, rs151014368, rs1517572, rs1553132, rs17418004, rs1742…	UKB (Dashti et al. 2019)	PGC-ALZ, IGAP, ADSP, UKB (Jansen et al. 2019 Phase 3)	446118/NA	455258/71880	European/European	0.0087	3901.25
Andrews, S. J.-2021 [5]	Sleep duration	196 (rs10113779, rs10116103, rs10173260, rs10264127, rs10273733, rs10483350, rs10506092, rs10761674, rs10788612, rs10790897, rs1079727, rs10810258, rs10820727, rs10973207, rs11039544, rs11076412, rs11113605, rs11135570, rs11151115, rs11185890, rs11190970, rs112230981, rs11249671, rs113113059, rs11567976, rs116196449, rs11621908, rs1163196, rs11643715, rs11648073, rs11689042, rs11738968, rs1179302…	UKB (Dashti et al. 2019)	IGAP database (ADGC, CHARGE, EADI, and GERAD) (Lambert et al. 2013 Stage 1)	446118/NA	54162/17008	European/European	NA	30.16
Henry, A.-2019 [14]	Sleep duration	77 (rs10173260, rs10421649, rs10483350, rs1057703, rs10761674, rs10973207, rs11190970, rs112230981, rs113113059, rs11567976, rs11602180, rs11614986, rs11621908, rs11643715, rs11885663, rs12246842, rs12567114, rs12607679, rs12611523, rs1263056, rs12791153, rs13088093, rs13109404, rs151014368, rs1517572rs1553132, rs17427571, rs174560, rs17732997, rs1776776, rs180769, rs1939455, rs1991556, rs205024,…	UKB (Sudlow et al. 2015)	IGAP database (ADGC, CHARGE, EADI, and GERAD) (Lambert et al. 2013 Stage 1)	395803/NA	54162/17008	European/European	0.0065	33.86
Huang, J.-2020 [12]	Accelerometer-based sleep duration	9 (rs113851554, rs12431704, rs1702291, rs17400325, rs4358773, rs62158170, rs72828540, rs800165, rs9369062)	UKB (Jones et al. 2019)	IGAP database (ADGC, CHARGE, EADI, and GERAD/PERADES) (Kunkle et al. 2019 Stage 1)	84810/NA	63926/21982	European/European	0.0055	468.969
Huang, J.-2020 [12]	Accelerometer-based sleep duration	10 (rs113851554, rs12431704, rs13282541, rs17400325, rs2660302, rs2880370, rs62158170, rs72828540, rs800165, rs9369062)	UKB (Jones et al. 2019)	PGC-ALZ, IGAP, ADSP, UKB (Jansen et al. 2019 Phase 3)	84810/NA	455258/71880	European/European	0.0059	504.286
Anderson, E. L.-2021 [13]	Accelerometer-sleep duration	9 (NA)	UKB (Jones et al. 2019)	IGAP database (ADGC, CHARGE, EADI, and GERAD) (Lambert et al. 2013 Stage 1)	84810/NA	54162/17008	European/European	NA	52.1
Huang, J.-2020 [12]	L5Timing	5 (rs113851554, rs12927162, rs4882315, rs6747972, rs9369062)	UKB (Jones et al. 2019)	IGAP database (ADGC, CHARGE, EADI, and GERAD/PERADES) (Kunkle et al. 2019 Stage 1)	85205/NA	63926/21982	European/European	0.0036	308.498
Huang, J.-2020 [12]	L5Timing	6 (rs113851554, rs1144566, rs12927162, rs4882315, rs6747972, rs9369062)	UKB (Jones et al. 2019)	PGC-ALZ, IGAP, ADSP, UKB (Jansen et al. 2019 Phase 3)	85205/NA	455258/71880	European/European	0.0042	355.915
Anderson, E. L.-2021 [13]	L5Timing	6 (NA)	UKB (Jones et al. 2019)	IGAP database (ADGC, CHARGE, EADI, and GERAD) (Lambert et al. 2013 Stage 1)	85205/NA	54162/17008	European/European	NA	55.3
Huang, J.-2020 [12]	Number of sleep episodes	17 (rs11078917, rs1124116, rs12479469, rs1889978, rs2141277, rs310727, rs35823995, rs3751837, rs4755731, rs55754932, rs56254477, rs76753486, rs8045740, rs8098424, rs889201, rs9341399, rs9864672)	UKB (Jones et al. 2019)	IGAP database (ADGC, CHARGE, EADI, and GERAD/PERADES) (Kunkle et al. 2019 Stage 1)	84810/NA	63926/21982	European/European	0.0075	633.075
Huang, J.-2020 [12]	Number of sleep episodes	20 (rs10233848, rs11078916, rs11082030, rs1124116, rs12479469, rs12714404, rs2141277, rs310727, rs35823995, rs3751837, rs4755731, rs4974697, rs55754932, rs56254477, rs749100, rs76753486, rs8045740, rs889201, rs9341399, rs9864672)	UKB (Jones et al. 2019)	PGC-ALZ, IGAP, ADSP, UKB (Jansen et al. 2019 Phase 3)	84810/NA	455258/71880	European/European	0.0091	774.324
Andrews, S. J.-2021 [5]	Insomnia symptoms	386 (rs10045427, rs1013307, rs1015438, rs10176724, rs1031654, rs10368, rs1038093, rs10415156, rs10420906, rs10493055, rs1064939, rs10739951, rs10756571, rs10758593, rs10768431, rs10795462, rs10800793, rs10800992, rs10803156, rs10811973, rs10819718, rs10822610, rs10853431, rs10858247, rs10898136, rs10929159, rs10944696, rs10947428, rs10947690, rs10950397, rs10951340, rs10955647, rs11001276, rs1102…	UKB, 23andMe (Jansen et al. 2018)	IGAP database (ADGC, CHARGE, EADI, and GERAD) (Lambert et al. 2013 Stage 1)	1331010/NA	54162/17008	European/European	NA	32.51
Huang, J.-2020 [12]	Insomnia	52 (rs10156602, rs1031654, rs10783807, rs10838708, rs10865954, rs10947690, rs11097861, rs11184946, rs11191543, rs113851554, rs11635495, rs11673344, rs11804386, rs12405761, rs12658032, rs12956276, rs1430205, rs1476535, rs1544637, rs17139246, rs17151854, rs17669584, rs1841625, rs1909650, rs1942262, rs2062113, rs2296580, rs2494112, rs28061, rs2956278, rs3104778, rs314280, rs324017, rs35881094, rs382…	UKB (Lane et al. 2019)	IGAP database (ADGC, CHARGE, EADI, and GERAD/PERADES) (Kunkle et al. 2019 Stage 1)	237627/129270	63926/21982	European/European	0.009	2143.44
Huang, J.-2020 [12]	Insomnia	52 (rs10156602, rs1031654, rs10783807, rs10838708, rs10865954, rs10947690, rs11097861, rs11184946, rs113851554, rs11635495, rs11673344, rs11804386, rs12405761, rs12956276, rs1430205, rs1476535, rs1592757, rs17139246, rs17151854, rs17669584, rs1841625, rs1923770, rs1942262, rs2062113, rs2296580, rs2297787, rs2494112, rs28061, rs2956278, rs3104778, rs314280, rs324017, rs35881094, rs3824081, rs45773…	UKB (Lane et al. 2019)	PGC-ALZ, IGAP, ADSP, UKB (Jansen et al. 2019 Phase 3)	237627/129270	455258/71880	European/European	0.009	2144.47
Anderson, E. L.-2021 [13]	Frequent insomnia	47 (NA)	UKB (Lane et al. 2019)	IGAP database (ADGC, CHARGE, EADI, and GERAD) (Lambert et al. 2013 Stage 1)	453379/131480	54162/17008	European/European	NA	41.7
Jansen, I. E.-2019 [9]	Insomnia	276 (NA)	UKB, 23andMe (Jansen et al. 2018)	PGC-ALZ, IGAP, ADSP, UKB (Jansen et al. 2019 Phase 3)	1331010/NA	455258/71880	European/European	NA	NA
Huang, J.-2020 [12]	Sleep efficiency	5 (rs113851554, rs13080973, rs13094687, rs17400325, rs62158169)	UKB (Jones et al. 2019)	IGAP database (ADGC, CHARGE, EADI, and GERAD/PERADES) (Kunkle et al. 2019 Stage 1)	84441/NA	63926/21982	European/European	0.0027	227.317
Huang, J.-2020 [12]	Sleep efficiency	5 (rs113851554, rs13080973, rs13094687, rs17400325, rs62158169)	UKB (Jones et al. 2019)	PGC-ALZ, IGAP, ADSP, UKB (Jansen et al. 2019 Phase 3)	84441/NA	455258/71880	European/European	0.0027	227.317
Cullell, N.-2021 [15]	Sleep efficiency	2 (NA)	UKB (Jones et al. 2019)	GWAS of AD (Moreno-Grau et al. 2019)	84810/NA	21235/11999	European/European	NA	48.02
Anderson, E. L.-2021 [13]	Daytime napping	112 (NA)	UKB	IGAP database (ADGC, CHARGE, EADI, and GERAD) (Lambert et al. 2013 Stage 1)	452633/NA	54162/17008	European/European	NA	46.1
Anderson, E. L.-2021 [13]	Daytime sleepiness	36 (NA)	UKB (Wang et al. 2019)	IGAP database (ADGC, CHARGE, EADI, and GERAD) (Lambert et al. 2013 Stage 1)	452071/NA	54162/17008	European/European	NA	42.3
Anderson, E. L.-2021 [13]	Sleep fragmentation	19 (NA)	UKB (Jones et al. 2019)	IGAP database (ADGC, CHARGE, EADI, and GERAD) (Lambert et al. 2013 Stage 1)	84810/NA	54162/17008	European/European	NA	38.6
Andrews, S. J.-2021 [5]	Alcohol Consumption	209 (rs10165443, rs10182585, rs10236149, rs10438820, rs10462945, rs10506274, rs105288, rs10737901, rs10750025, rs10753661, rs10810452, rs10883553, rs10948615, rs10964216, rs10978550, rs10996513, rs11030084, rs11043244, rs1104608, rs11079849, rs11084612, rs11102689, rs111908763, rs112016350, rs112524388, rs112767707, rs113072763, rs1138253, rs1152431, rs1157341, rs11586759, rs11647312, rs11661764,…	GSCAN, 23andMe (Liu et al. 2019)	IGAP database (ADGC, CHARGE, EADI, and GERAD/PERADES) (Kunkle et al. 2019 Stage 1)	941280/NA	63926/21982	European/European	NA	43.16
Andrews, S. J.-2020 [16]	Alcohol consumption	40 (rs528301, rs28732378, rs2049045, rs28680958, rs4916723, rs4309187, rs682011, rs10753661, rs1260326, rs62135521, rs6739804, rs28712821, rs16854020, rs140572477, rs1229984, rs78234152, rs13107325, rs331939, rs55872084, rs10085696, rs2299409, rs6951574, rs55932213, rs17542254, rs7106546, rs1387766, rs1123285, rs6573197, rs28929474, rs17177078, rs153106, rs3814877, rs79616692, rs11860773, rs34121…	GSCAN consortium (Liu et al. 2019)	IGAP database (ADGC, CHARGE, EADI, and GERAD) (Lambert et al. 2013 Stage 1)	537349/NA	54162/17008	European/European	0.0058	70.8
Larsson, S. C.-2017 [4]	Alcohol consumption	3 (rs4665985 rs1229984 rs7686419)	GWAS of alcohol consumption (Jorgenson et al. 2017)	IGAP database (ADGC, CHARGE, EADI, and GERAD) (Lambert et al. 2013 Stage 1)	71071/NA	54162/17008	Mixed (non-Hispanic whites, Hispanic/Latinos, East Asians and African Americans)/European	NA	NA
Andrews, S. J.-2021 [5]	AUDIT scores	55 (rs10227687, rs1042725, rs114658808, rs116258323, rs11677810, rs11733695, rs117750242, rs11809772, rs11862597, rs11940694, rs11984030, rs12329964, rs12474485, rs1260326, rs12795307, rs12936842, rs13135092, rs1319338, rs13266268, rs13389504, rs143011682, rs144198753, rs145186401, rs1457755, rs147311119, rs148575582, rs1920650, rs192227553, rs2017064, rs2293576, rs2302911, rs2390440, rs2412970, …	UKB, 23andMe (Sanchez-Roige et al. 2019)	IGAP database (ADGC, CHARGE, EADI, and GERAD) (Lambert et al. 2013 Stage 1)	141932/NA	54162/17008	European/European	NA	31.38
Andrews, S. J.-2021 [5]	AUDIT scores	50 (rs10227687, rs1042725, rs116258323, rs11677810, rs11733695, rs11809772, rs11862597, rs11940694, rs11984030, rs12329964, rs12474485, rs1260326, rs12795307, rs12936842, rs13135092, rs1319338, rs13266268, rs13389504, rs143011682, rs145186401, rs1457755, rs147311119, rs1920650, rs192227553, rs2017064, rs2293576, rs2302911, rs2390440, rs2412970, rs2622237, rs3138496, rs35040843, rs4853716, rs49260…	UKB, 23andMe (Sanchez-Roige et al. 2019)	IGAP database (ADGC, CHARGE, EADI, and GERAD/PERADES) (Kunkle et al. 2019 Stage 1)	141932/NA	63926/21982	European/European	NA	29.79
Andrews, S. J.-2020 [16]	AUDIT scores	6 (NA)	UKB (Sanchez-Roige et al. 2019)	IGAP database (ADGC, CHARGE, EADI, and GERAD) (Lambert et al. 2013 Stage 1)	121604/NA	54162/17008	European/European	0.0053	59.3
Andrews, S. J.-2020 [16]	Alcohol dependence	17 (rs10191160, rs1028427, rs10789062, rs111312143, rs1229984, rs13296886, rs2006682, rs56328486, rs5768156, rs579837, rs7240201, rs77694582, rs78323057, rs79171978, rs8088633, rs870089, rs9571413)	Psychiatric Genomic Consortium (PGC) (Walters et al. 2018)	IGAP database (ADGC, CHARGE, EADI, and GERAD) (Lambert et al. 2013 Stage 1)	46568/11569	54162/17008	European/European	0.0114	24.6
Yang, Y. X.-2020 [17]	Drinks per week	18 (NA)	UKB and 23andMe (Karlsson et al. 2019)	Psychiatric Genomics Consortium (PGC) (Jansen et al. 2019)	414343/NA	376113/NA	European/European	0.2416	> 10
Andrews, S. J.-2021 [5]	Smoking initiation	564 (rs10006928, rs10030196, rs1004787, rs10073418, rs1008078, rs10102281, rs10144381, rs10152210, rs10171345, rs10200418, rs1022376, rs10233018, rs10253103, rs10279261, rs1030015, rs1031357, rs10414343, rs10447365, rs10495807, rs10510570, rs10518726, rs10745324, rs10772643, rs10774030, rs10782438, rs10789369, rs10797446, rs10827267, rs10830481, rs10830947, rs10858334, rs10885480, rs10905649, rs1…	GSCAN, 23andMe (Liu et al. 2019)	IGAP database (ADGC, CHARGE, EADI, and GERAD) (Lambert et al. 2013 Stage 1)	1232091/NA	54162/17008	European/European	NA	41.13
Larsson, S. C.-2017 [4]	Smoking initiation	1 (rs6265)	Meta-analyses of several smoking phenotypes within cohorts of the TGC (Furberg et al. 2010)	IGAP database (ADGC, CHARGE, EADI, and GERAD) (Lambert et al. 2013 Stage 1)	143023/NA	54162/17008	European/European	0.0003	16
Larsson, S. C.-2017 [4]	Smoking quantity: cigarettes per day	4 (rs215605, rs13280604, rs1051730, rs4105144)	ENGAGE Consortium (Thorgeirsson et al. 2010)	IGAP database (ADGC, CHARGE, EADI, and GERAD) (Lambert et al. 2013 Stage 1)	86956/NA	54162/17008	European/European	0.005	68
Østergaard, S. D.-2015 [3]	Smoking quantity: cigarettes per day	3 (rs1051730, rs1329650, rs3733829)	Meta-analyses of several smoking phenotypes within cohorts of the TGC (Furberg et al. 2010)	IGAP database (ADGC, CHARGE, EADI, and GERAD) (Lambert et al. 2013 Stage 1)	74063/NA	54162/17008	European/European	NA	NA
Andrews, S. J.-2021 [5]	Smoking quantity: cigarettes per day	134 (rs10018253, rs10204824, rs10240199, rs1024323, rs10416125, rs10511761, rs10519203, rs10742683, rs10761256, rs10774708, rs10872875, rs10900901, rs10977117, rs11104410, rs11166795, rs11186852, rs112151537, rs11251155, rs11264100, rs113001570, rs11647656, rs117168102, rs117568047, rs117875279, rs11846838, rs11848179, rs11872159, rs11878397, rs11940255, rs12068631, rs12123169, rs12159707, rs1261…	GSCAN, 23andMe (Liu et al. 2019)	IGAP database (ADGC, CHARGE, EADI, and GERAD) (Lambert et al. 2013 Stage 1)	337334/NA	54162/17008	European/European	NA	45.24
Yang, Y. X.-2020 [17]	Smoking cessation	55 (NA)	UKB and 23andMe study (Karlsson et al. 2019)	PGC (Jansen et al. 2019)	518633/NA	376113/NA	European/European	0.6563	NA
Larsson, S. C.-2017 [4]	Smoking cessation	1 (rs3025343)	Meta-analyses of several smoking phenotypes within cohorts of the TGC (Furberg et al. 2010)	IGAP database (ADGC, CHARGE, EADI, and GERAD) (Lambert et al. 2013 Stage 1)	64924/NA	54162/17008	European/European	0.0019	103
Jansen, I. E.-2019 [9]	Ever Smoked	70 (NA)	Meta-analyses of several smoking phenotypes within cohorts of the TGC (Furberg et al. 2010)	PGC-ALZ, IGAP, ADSP, UKB (Jansen et al. 2019 Phase 3)	74035/NA	455258/71880	European/European	NA	NA
Zhang, Q.-2020 [2]	Current tobacco smoking	29 (rs10134246, rs11096777, rs11596214, rs12469094, rs12666306, rs1452787, rs1549212, rs2047502, rs214904, rs2588978, rs2740776, rs28545614, rs3001723, rs3025316, rs3087898, rs329120, rs34488670, rs3742365, rs4543592, rs4955411, rs56113850, rs58040999, rs6727997, rs7155595, rs72804566, rs7569203, rs7807019, rs8031550, rs9607805)	MRC-IEU (Ben et al. 2018)	IGAP database (ADGC, CHARGE, EADI, and GERAD) (Lambert et al. 2013 Stage 1)	462434/NA	54162/17008	European/European	NA	NA
Wang, H.-2021 [7]	Subjective well-being (male)	35 (NA)	SSGAC (Okbay et al. 2016)	ADGC (Naj et al. 2011, Jun et al. 2016)	298420/NA	8682/4010	European/European	NA	NA
Wang, H.-2021 [7]	Subjective well-being (female)	34 (NA)	SSGAC (Okbay et al. 2016)	ADGC (Wang et al. 2021)	298420/NA	12772/5705	European/European	NA	NA
Jansen, I. E.-2019 [9]	Subjective well-being	103 (NA)	SSGAC (Okbay et al. 2016)	PGC-ALZ, IGAP, ADSP, UKB (Jansen et al. 2019 Phase 3)	298420/NA	455258/71880	European/European	NA	NA
Jansen, I. E.-2019 [9]	Neuroticism	142 (NA)	Meta-analysis of GWASs for neuroticism (Nagel et al. 2018)	PGC-ALZ, IGAP, ADSP, UKB (Jansen et al. 2019 Phase 3)	390278/NA	455258/71880	European/European	NA	NA
Ma, Y. H.-2021 [18]	Neuroticism	73 (rs10029269, rs10447633, rs10812624, rs10934447, rs1117999, rs11228638, rs11243627, rs113399772, rs11540024, rs11621350, rs11666616, rs117182615, rs117569592, rs12025314, rs12111597, rs12821804, rs13067501, rs13281992, rs141712178, rs147094252, rs148532150, rs1497681, rs17471911, rs17606425, rs1811103, rs1909837, rs1943895, rs1970364, rs2108119, rs2284362, rs2393910, rs2490255, rs275690, rs297…	GPC2, second meta-analysis of GWAS (de Moor et al. 2015; van den Berg et al. 2014)	PGC-ALZ, IGAP, ADSP, UKB (Jansen et al. 2019 Phase 3)	63661/NA	455258/71880	European/European	NA	NA
Shen, L. X.-2021 [19]	Regular participation in pub/social club	11 (NA)	UKB (Day et al. 2018)	PGC-ALZ, IGAP, ADSP, UKB (Jansen et al. 2019 Phase 3)	452302/124047	455258/71880	European/European	NA	44.4
Shen, L. X.-2021 [19]	Regular participation in pub/social club	11 (NA)	UKB (Day et al. 2018)	UKB, IGAP meta-analysis (Marioni et al. 2018)	452302/124047	388324/42714	European/European	NA	44.4
Shen, L. X.-2021 [19]	Regular participation in sports club/gym	6 (rs13002862, rs17315037, rs11712056, rs7627971, rs2499760, rs5018269)	UKB (Day et al. 2018)	PGC-ALZ, IGAP, ADSP, UKB (Jansen et al. 2019 Phase 3)	452302/135060	455258/71880	European/European	NA	82.5
Shen, L. X.-2021 [19]	Regular participation in sports club/gym	5 (rs13002862, rs17315037, rs11712056, rs7627971, rs2499760)	UKB (Day et al. 2018)	UKB, IGAP meta-analysis (Marioni et al. 2018)	452302/135060	388324/42714	European/European	NA	82.5
Shen, L. X.-2021 [19]	Regular participation in religious group	18 (rs332828, rs699534, rs3747630, rs1991083, rs6545977, rs1160543, rs6722794, rs3197999, rs13082569, rs2726478, rs1422192, rs6862251, rs12197025, rs4729379, rs10085831, rs12156017, rs7998050, rs1031831)	UKB (Day et al. 2018)	PGC-ALZ, IGAP, ADSP, UKB (Jansen et al. 2019 Phase 3)	452302/66259	455258/71880	European/European	NA	82.5
Shen, L. X.-2021 [19]	Regular participation in religious group	14 (NA)	UKB (Day et al. 2018)	UKB, IGAP meta-analysis (Marioni et al. 2018)	452302/66259	388324/42714	European/European	NA	82.5
Shen, L. X.-2021 [19]	Loneliness	13 (rs6430286, rs74338595, rs4465966, rs171697, rs2069117, rs10456089, rs7770860, rs773020, rs13291079, rs2149351, rs62085660, rs613872, rs1022688)	UKB (Day et al. 2018)	PGC-ALZ, IGAP, ADSP, UKB (Jansen et al. 2019 Phase 3)	445024/80134	455258/71880	European/European	NA	90.2
Shen, L. X.-2021 [19]	Loneliness	11 (NA)	UKB (Day et al. 2018)	UKB, IGAP meta-analysis (Marioni et al. 2018)	445024/80134	388324/42714	European/European	NA	90.2
Shen, L. X.-2021 [19]	Loneliness (MTAG)	15 (rs6430286, rs74338595, rs4465966, rs30266, rs2069117, rs10456089, rs7770860, rs773020, rs10992800, rs11605348, rs1966836, rs62085660, rs613872, rs1022688, rs495146)	Combining the three GWAS datasets on perceived loneliness, living alone, and ability to confide	PGC-ALZ, IGAP, ADSP, UKB (Jansen et al. 2019 Phase 3)	487467/NA	455258/71880	European/European	NA	99.1
Shen, L. X.-2021 [19]	Loneliness (MTAG)	14 (NA)	Combining the three GWAS datasets on perceived loneliness, living alone, and ability to confide	UKB, IGAP meta-analysis (Marioni et al. 2018)	487467/NA	388324/42714	European/European	NA	99.1
Andrews, S. J.-2021 [5]	Social isolation	85 (rs1019762, rs1022688, rs1024993, rs1025574, rs10456089, rs10490220, rs10911105, rs10966061, rs10992800, rs11022762, rs11068917, rs112624881, rs113389356, rs114146785, rs115848509, rs116362708, rs1167248, rs11702783, rs12032342, rs12136689, rs13029742, rs13233916, rs139070646, rs142355934, rs143864773, rs145252437, rs1463979, rs146715199, rs170035, rs1941699, rs1966836, rs2018719, rs2069117, r…	UKB (Day et al. 2018)	IGAP database (ADGC, CHARGE, EADI, and GERAD) (Lambert et al. 2013 Stage 1)	452302/NA	54162/17008	European/European	NA	26.36
Ma, Y. H.-2021 [18]	Agreeableness	33 (rs1060618, rs10880936, rs11086214, rs11174704, rs11251521, rs11588414, rs12026720, rs12149802, rs12571753, rs1265118, rs12813504, rs12920571, rs12945271, rs13113475, rs17619532, rs1794590, rs2174190, rs2486053, rs4468514, rs4679142, rs4817527, rs4975235, rs6137005, rs705066, rs7108752, rs736824, rs7405603, rs765058, rs8029033, rs8037245, rs9668437, rs967079, rs9838033)	GPC1, first meta-analysis of GWAS (de Moor et al. 2012)	PGC-ALZ, IGAP, ADSP, UKB (Jansen et al. 2019 Phase 3)	17375/NA	455258/71880	European/European	NA	NA
Ma, Y. H.-2021 [18]	Openness	31 (rs10178585, rs10754317, rs10834157, rs11057538, rs12541726, rs12933226, rs1539569, rs17311358, rs17568860, rs200185, rs2044279, rs207420, rs2234570, rs2270412, rs2330993, rs233826, rs2356798, rs2576037, rs4750290, rs4780150, rs569833, rs6926133, rs7029990, rs7252142, rs740145, rs7634557, rs8087497, rs9354878, rs9364416, rs9710693, rs9844675)	GPC1, first meta-analysis of GWAS (de Moor et al. 2012)	PGC-ALZ, IGAP, ADSP, UKB (Jansen et al. 2019 Phase 3)	17375/NA	455258/71880	European/European	NA	NA
Ma, Y. H.-2021 [18]	Conscientiousness	31 (rs10812072, rs10829186, rs10932966, rs11628275, rs11685318, rs11786021, rs12240003, rs12451097, rs12815688, rs13179075, rs1477268, rs16970755, rs16984966, rs17066856, rs213786, rs2230491, rs2301215, rs2383264, rs2980896, rs3859314, rs4246037, rs4334580, rs4515089, rs4861306, rs4972842, rs6489657, rs677035, rs6988643, rs7827536, rs885127, rs947473)	GPC1, first meta-analysis of GWAS (de Moor et al. 2012)	PGC-ALZ, IGAP, ADSP, UKB (Jansen et al. 2019 Phase 3)	17375/NA	455258/71880	European/European	NA	NA
Ma, Y. H.-2021 [18]	Extraversion	65 (rs10738513, rs10793451, rs10942900, rs111538906, rs111594282, rs112597037, rs115007121, rs11645166, rs117292860, rs11793707, rs118072569, rs12074680, rs12975161, rs13410278, rs1362413, rs1382462, rs140417730, rs1444965, rs1463436, rs146794654, rs170135, rs17025910, rs17520171, rs17579259, rs17790751, rs179254, rs187223960, rs2024488, rs2029785, rs2244544, rs2322815, rs303839, rs34811382, rs35…	GPC2, second meta-analysis of GWAS (de Moor et al. 2015; van den Berg et al. 2014)	PGC-ALZ, IGAP, ADSP, UKB (Jansen et al. 2019 Phase 3)	63661/NA	455258/71880	European/European	NA	NA
Yang, Y. X.-2020 [17]	Automobile speeding propensity	10 (NA)	UKB (Karlsson et al. 2019)	PGC (Jansen et al. 2019)	404291/NA	376113/NA	European/European	0.1451	> 10
Yang, Y. X.-2020 [17]	Number of sexual partners	29 (NA)	UKB and and 23andMe study (Karlsson et al. 2019)	PGC (Jansen et al. 2019)	370711/NA	376113/NA	European/European	0.4538	NA
Yang, Y. X.-2020 [17]	Self-reported general risk tolerance	68 (NA)	UKB and 23andMe Study (Karlsson et al. 2019)	PGC (Jansen et al. 2019)	939908/NA	376113/NA	European/European	0.736	> 10
Yang, Y. X.-2020 [17]	Risk-taking tendency	26 (rs10026884, rs11075924, rs11592299, rs11867618, rs13357015, rs1368546, rs1381274, rs145898511, rs1506719, rs17199331, rs17425189, rs176413, rs254024, rs28576195, rs4923555, rs5030594, rs528301, rs55942317, rs55986545, rs56081191, rs56368231, rs6002676, rs66879815, rs6743766, rs72930755, rs9815332)	UKB and 23andMe Study (Karlsson et al. 2019)	PGC (Jansen et al. 2019)	315894/NA	376113/NA	European/European	0.4791	> 10
Yang, Y. X.-2020 [17]	Risk-taking tendency	36 (NA)	UKB and 23andMe Study (Karlsson et al. 2019)	IGAP and Centre for Cognitive Ageing and Cognitive Epidemiology at the University of Edinburgh (CCACE)	315894/NA	NA/NA	European/European	NA	> 10
Baumeister, S. E.-2020 [20]	Vigorous physical activity	8 (rs1856329, rs6433478, rs62443625, rs72633364, rs4754194, rs743580, rs80028338, rs1668835)	UKB (Klimentidis et al. 2018)	IGAP database (ADGC, CHARGE, EADI, and GERAD/PERADES) (Kunkle et al. 2019 Stage 1)	91084/NA	63926/21982	European/European	0.0026	238
Baumeister, S. E.-2020 [20]	Vigorous physical activity	8 (rs1856329, rs6433478, rs62443625, rs72633364, rs4754194, rs743580, rs80028338, rs1668835)	UKB (Klimentidis et al. 2018)	PGC-ALZ, IGAP, ADSP, UKB (Jansen et al. 2019 Phase 3)	91084/NA	455258/71880	European/European	0.0026	238
Wu, P. F.-2021 [21]	Physical activity: Accelerometer-based physical activity measurement-average acceleration	5 (rs2696625, rs59499656, rs564819152, rs6895232, rs6775319)	UKB (Doherty et al. 2018)	IGAP database (ADGC, CHARGE, EADI, and GERAD/PERADES) (Kunkle et al. 2019 Stage 1)	91105/NA	63926/21982	European/European	0.0025	164.4
Wu, P. F.-2021 [21]	Physical activity: Accelerometer-based physical activity measurement-average acceleration	8 (rs55657917, rs59499656, rs11012732, rs9293503, rs12522261, rs148193266, rs34517439, rs6775319)	UKB (Klimentidis et al. 2018)	IGAP database (ADGC, CHARGE, EADI, and GERAD/PERADES) (Kunkle et al. 2019 Stage 1)	91084/NA	63926/21982	European/European	0.004	300.7
Baumeister, S. E.-2020 [20]	Physical activity	8 (rs34517439, rs6775319, rs9293503, rs12522261, rs11012732, rs148193266, rs56194509, rs59499656)	UKB (Klimentidis et al. 2018)	PGC-ALZ, IGAP, ADSP, UKB (Jansen et al. 2019 Phase 3)	91084/NA	455258/71880	European/European	0.0026	270
Andrews, S. J.-2021 [5]	Moderate-to-vigorous physical activity	98 (rs10041140, rs10145335, rs10157145, rs1043595, rs10506671, rs11048486, rs11081859, rs112016448, rs112308536, rs114243593, rs114524724, rs115181288, rs11641100, rs1186721, rs11913445, rs12360330, rs12912808, rs12979056, rs1340704, rs143811675, rs1469851, rs150863806, rs161344, rs17075350, rs17183317, rs17573850, rs181220614, rs1921981, rs192904106, rs1972763, rs1974771, rs2035562, rs2114286, r…	UKB (Klimentidis et al. 2018)	IGAP database (ADGC, CHARGE, EADI, and GERAD) (Lambert et al. 2013 Stage 1)	377234/NA	54162/17008	European/European	NA	25.85
Yang, F.-2021 [22]	Television watching	136 (rs10041724, rs10054327, rs10145592, rs10189857, rs1022785, rs10234444, rs10246289, rs1031423, rs10427502, rs10737620, rs10771746, rs10772643, rs10876864, rs10890123, rs10932837, rs10940659, rs10994943, rs11020045, rs11130793, rs111901094, rs11201422, rs11218575, rs11245482, rs114328297, rs114600294, rs1156541, rs11654952, rs11657730, rs11689199, rs11714337, rs11763734, rs11810109, rs12105701…	UKB (van de Vegte et al. 2020)	IGAP database (ADGC, CHARGE, EADI, and GERAD/PERADES) (Kunkle et al. 2019 Stage 1)	408815/NA	63926/21982	European/European	NA	5747
Yang, F.-2021 [22]	Computer use	43 (rs10208088, rs10754920, rs113851275, rs11708955, rs11749912, rs12145677, rs12603813, rs12706626, rs13262595, rs136553, rs1448355, rs1469249, rs162894, rs166835, rs198262, rs2068625, rs206965, rs2220599, rs2345941, rs2734849, rs2748985, rs35933007, rs3730399, rs3944151, rs4592851, rs4702, rs4977839, rs55772938, rs6129084, rs6498759, rs66643547, rs6744254, rs6774533, rs6857629, rs6935828, rs702…	UKB (van de Vegte et al. 2020)	IGAP database (ADGC, CHARGE, EADI, and GERAD/PERADES) (Kunkle et al. 2019 Stage 1)	408815/NA	63926/21982	European/European	NA	1685
Yang, F.-2021 [22]	Driving behavior	5 (rs10186876, rs1198575, rs4765541, rs6012558, rs9840902)	UKB (van de Vegte et al. 2020)	IGAP database (ADGC, CHARGE, EADI, and GERAD/PERADES) (Kunkle et al. 2019 Stage 1)	408815/NA	63926/21982	European/European	NA	193
Anthropometrics
Li, X.-2021 [23]	WHR	201 (rs10019888, rs10049088, rs10132280, rs10164099, rs1017698, rs1045241, rs1045411, rs10490869, rs10499013, rs10761785, rs10788569, rs10827252, rs10842707, rs10851523, rs10876528, rs10919388, rs10923724, rs10991433, rs11030108, rs11055887, rs11176015, rs11187537, rs1122080, rs1124639, rs1139653, rs1142, rs114760566, rs1158805, rs11724804, rs11747001, rs11764879, rs11897119, rs1190982, rs1199244…	A GWAS meta-analysis of results from UKB and the GIANT (Pulit et al. 2019)	PGC-ALZ, IGAP, ADSP, UKB (Jansen et al. 2019 Phase 3)	694649/NA	455258/71880	European/European	NA	15275.1
Zhou, Y.-2019 [24]	WHR	23 (rs9860730, rs1128249, rs16996700, rs10783615, rs4640244, rs1569135, rs7766106, rs1440372, rs1 6937664, rs1011731, rs459193, rs11048470, rs2765539, rs10245353, rs3786897, rs929641, rs1316952, rs2179129, rs1294421, rs17451107, rs1563355, rs998584, rs2972164)	GIANT (Locke et al. 2015, Shungin et al. 2015)	IGAP database (ADGC, CHARGE, EADI, and GERAD) (Lambert et al. 2013 Stage 1)	210088/NA	54162/17008	European/European	0.0059	88.14
Zhou, Y.-2019 [24]	WHR adjusted for BMI	36 (rs10804591, rs979012, rs6772129, rs1569135, rs1128249, rs4081724, rs8030605, rs878639, rs9991328, rs7705502, rs1440372, rs6090583, rs2071449, rs11231693, rs12608504, rs1936805, rs10842707, rs8042543, rs714515, rs459193, rs905938, rs12139690, rs17819328, rs10991437, rs2645294, rs4646404, rs1294410, rs10245353, rs2294239, rs4765219, rs12679556, rs17451107, rs303084, rs998584, rs2820443, rs13851…	GIANT (Locke et al. 2015, Shungin et al. 2015)	IGAP database (ADGC, CHARGE, EADI, and GERAD) (Lambert et al. 2013 Stage 1)	210088/NA	54162/17008	European/European	0.0023	65.54
Larsson, S. C.-2017 [4]	WHR adjusted for BMI	38 (rs10919388, rs2645294,, rs2820443, rs714515, rs905938, rs10195252, rs1385167, rs1569135, rs10804591, rs17451107, rs17819328, rs2276824, rs2371767, rs303084, rs9991328, rs6556301, rs7705502, rs1294410, rs1358980, rs1936805, rs10245353, rs7801581, rs12679556, rs10991437, rs11231693, rs10842707, rs1443512, rs4765219, rs1440372, rs8030605, rs8042543, rs4646404, rs12608504, rs4081724, rs224333, rs…	GIANT (Shungin et al. 2015)	IGAP database (ADGC, CHARGE, EADI, and GERAD) (Lambert et al. 2013 Stage 1)	210023/NA	54162/17008	European/European	0.012	17
Ou, Y. N.-2021 [25]	Pulse pressure	343 (rs10052777, rs10076730, rs10261098, rs10305838, rs10433615, rs1047922, rs10497529, rs1061651, rs10736585, rs10770612, rs10776752, rs10787515, rs10885409, rs10887914, rs10890706, rs10914057, rs1091811, rs10941043, rs10988442, rs11010470, rs11031051, rs11037808, rs11052722, rs11065861, rs11100902, rs111478946, rs11154027, rs11187998, rs11190709, rs112005532, rs1124000, rs11248862, rs11257655, …	UKB, ICBP (Evangelou et al. 2018)	IGAP database (ADGC, CHARGE, EADI, and GERAD/PERADES) (Kunkle et al. 2019 Stage 1)	757601/NA	63926/21982	European/European	NA	> 10
Andrews, S. J.-2021 [5]	Pulse pressure	562 (rs10027654, rs10052777, rs10076730, rs10090869, rs10195178, rs10261098, rs10274367, rs10305838, rs10429910, rs10433615, rs1047922, rs10497529, rs1061651, rs10736585, rs10766533, rs10770612, rs10776752, rs10787515, rs10814234, rs10832778, rs10850395, rs10857147, rs10868561, rs10868825, rs10885409, rs10887914, rs10890706, rs10914057, rs1091811, rs10939913, rs10941043, rs10958683, rs10988442, r…	UKB, ICBP (Evangelou et al. 2018)	IGAP database (ADGC, CHARGE, EADI, and GERAD) (Lambert et al. 2013 Stage 1)	757601/NA	54162/17008	European/European	NA	61.51
Zhu, Z.-2018 [26]	Height	822 (NA)	GWAS of human height (Wood et al. 2014)	IGAP database (ADGC, CHARGE, EADI, and GERAD) (Lambert et al. 2013 Stage 1)	253288/NA	54162/17008	European/European	NA	NA
Jansen, I. E.-2019 [9]	Height	1110 (NA)	GWAS (Wood et al. 2014)	PGC-ALZ, IGAP, ADSP, UKB (Jansen et al. 2019 Phase 3)	253288/NA	455258/71880	European/European	NA	NA
Li, X.-2021 [23]	Waist circumference	38 (rs10132280, rs10767658, rs10840100, rs10938397, rs10968576, rs11165623, rs12429545, rs1516725, rs1558902, rs16894959, rs16996700, rs2112347, rs2287019, rs2293576, rs2325036, rs2489623, rs2531992, rs2820292, rs3127553, rs3849570, rs4776970, rs6163, rs633715, rs6440003, rs6545714, rs6567160, rs6755502, rs7138803, rs7144011, rs7239883, rs7498665, rs7531118, rs7550711, rs7903146, rs806794, rs9296…	GIANT (Shungin et al. 2015)	PGC-ALZ, IGAP, ADSP, UKB (Jansen et al. 2019 Phase 3)	224459/NA	455258/71880	Mixed (93.6% of European)/European	NA	2346.39
Zhou, Y.-2019 [24]	Waist circumference	38 (rs3127553, rs3849570, rs9400239, rs6545714, rs16996700, rs1516725, rs10840100, rs17381664, rs2820292, rs633715, rs7124442, rs2489623, rs806794, rs12429545, rs7903146, rs10132280, rs943005, rs10938397, rs2325036,, rs7144011, rs7138803, rs6163, rs7550711, rs1421085, rs11165623, rs16894959, rs2287019, rs2531992, rs929641, rs17066856, rs2033529, rs7498665, rs6755502, rs6567160, rs2112347, rs64400…	GIANT (Locke et al. 2015, Shungin et al. 2015)	IGAP database (ADGC, CHARGE, EADI, and GERAD) (Lambert et al. 2013 Stage 1)	210088/NA	54162/17008	European/European	0.0133	120.97
Sproviero, W.-2021 [27]	SBP	64 (NA)	ICBP (Evangelou et al. 2018, stage 1)	A combined meta-analysisof the IGAP, Maternal UKB family history of AD (MFH-UKB), and Paternal UKB family history of AD (PFH-UKB) GWAS results (Marioni et al. 2019)	299024/NA	368440/NA	European/European	0.013	NA
Wang, H.-2021 [7]	SBP (male)	81 (NA)	UKB, ICBP (Evangelou et al. 2018)	ADGC (Naj et al. 2011, Jun et al. 2016)	757601/NA	8682/4010	European/European	NA	NA
Wang, H.-2021 [7]	SBP (female)	81 (NA)	UKB, ICBP (Evangelou et al. 2018)	ADGC (Wang et al. 2021)	757601/NA	12772/5705	European/European	NA	NA
Ou, Y. N.-2021 [25]	SBP	400 (rs1000423, rs10043077, rs10048404, rs10048760, rs1006545, rs10069690, rs10091532, rs1010064, rs10188003, rs10207726, rs10224210, rs10282122, rs10420519, rs1043069, rs1044822, rs10460108, rs10501122, rs10501410, rs1052501, rs10746963, rs10749572, rs10776752, rs10777213, rs1077795, rs10782230, rs10804330, rs10866828, rs10941043, rs10980408, rs11097909, rs11120093, rs11145807, rs11159091, rs111…	UKB, ICBP (Evangelou et al. 2018)	IGAP database (ADGC, CHARGE, EADI, and GERAD/PERADES) (Kunkle et al. 2019 Stage 1)	757601/NA	63926/21982	European/European	NA	> 10
Andrews, S. J.-2021 [5]	SBP	620 (rs1000423, rs10032729, rs10043077, rs10048404, rs10048760, rs1006545, rs10069690, rs10072115, rs10091532, rs1010064, rs10104380, rs10188003, rs10207726, rs10212058, rs10224210, rs10282122, rs1043069, rs1044822, rs10460108, rs1046584, rs10501122, rs10501410, rs10514478, rs10521000, rs1052501, rs10737620, rs10746963, rs10749572, rs10757204, rs10776752, rs10777213, rs1077795, rs10782230, rs1078…	UKB, ICBP (Evangelou et al. 2018)	IGAP database (ADGC, CHARGE, EADI, and GERAD) (Lambert et al. 2013 Stage 1)	757601/NA	54162/17008	European/European	NA	62.84
Walker, V. M.-2020 [28]	SBP	135 (NA)	GWAS of the UKB (Neale lab 2019)	IGAP database (ADGC, CHARGE, EADI, and GERAD) (Lambert et al. 2013 Stage 1)	317754/NA	54162/17008	European (White British genetic ancestry)/European	NA	NA
Østergaard, S. D.-2015 [3]	SBP	24 (rs11191548, rs1173771, rs11953630, rs12940887, rs13107325, rs1327235, rs1378942, rs1458038, rs17249754, rs17367504, rs17608766, rs1799945, rs1813353, rs2521501, rs2932538, rs3184504, rs381815, rs419076, rs4373814, rs4590817, rs6015450, rs633185, rs7129220, rs932764)	ICBP (Ehret et al. 2011)	IGAP database (ADGC, CHARGE, EADI, and GERAD) (Lambert et al. 2013 Stage 1)	69395/NA	54162/17008	European/European	NA	NA
Larsson, S. C.-2017 [4]	SBP	93 (rs2404715, rs60199046, rs6664664, rs783621, rs786919, rs1063281, rs1250247, rs13024657, rs13403122, rs13420463, rs2360970, rs3731818, rs6434404, rs7590201, rs113161639, rs12630213, rs12636552, rs2178452, rs4141663, rs6803322, rs75305034, rs9844972, rs12504699, rs13104866, rs13112725, rs1878406, rs4292285, rs55940751, rs66887589, rs7665304, rs17286052, rs303343, rs4475250, rs6595838, rs2050663…	ICBP, UKB, GERA, ICBP (Hoffmann et al. 2017)	IGAP database (ADGC, CHARGE, EADI, and GERAD) (Lambert et al. 2013 Stage 1)	321262/NA	54162/17008	European/European	0.029	15
Sproviero, W.-2021 [27]	DBP	59 (NA)	ICBP (Evangelou et al. 2018, stage 1)	A combined meta-analysis of the IGAP, maternal UKB family history of AD, and paternal UKB family history of AD GWAS results (Marioni et al. 2019)	299024/NA	368440/NA	European/European	0.014	NA
Wang, H.-2021 [7]	DBP (male)	80 (NA)	UKB, ICBP (Evangelou et al. 2018)	ADGC (Naj et al. 2011, Jun et al. 2016)	757601/NA	8682/4010	European/European	NA	NA
Wang, H.-2021 [7]	DBP (female)	80 (NA)	UKB, ICBP (Evangelou et al. 2018)	ADGC (Wang et al. 2021)	757601/NA	12772/5705	European/European	NA	NA
Ou, Y. N.-2021 [25]	DBP	398 (rs10054208, rs10062049, rs1006545, rs10069690, rs10087280, rs10164193, rs1035673, rs1039897, rs10424224, rs1043809, rs1044822, rs10490923, rs10493408, rs10500932, rs10759697, rs10776752, rs1077795, rs10804330, rs10832586, rs10838702, rs10873612, rs10941043, rs10980408, rs11040503, rs11070245, rs11077961, rs11108209, rs11141731, rs1114347, rs11145807, rs11153730, rs11228613, rs11252324, rs113…	UKB, ICBP (Evangelou et al. 2018)	IGAP database (ADGC, CHARGE, EADI, and GERAD/PERADES) (Kunkle et al. 2019 Stage 1)	757601/NA	63926/21982	European/European	NA	> 10
Andrews, S. J.-2021 [5]	DBP	630 (rs10028284, rs1003763, rs10054208, rs10062049, rs1006545, rs10069690, rs10087280, rs10164193, rs10263380, rs1035673, rs1039897, rs10424224, rs1044608, rs1044822, rs10484826, rs10490923, rs10493408, rs10500932, rs10518398, rs10759697, rs10776752, rs1077795, rs10804330, rs10819313, rs10832586, rs10838702, rs10873612, rs10941043, rs10941321, rs1096721, rs10971666, rs10980408, rs10983234, rs1102…	UKB, ICBP (Evangelou et al. 2018)	IGAP database (ADGC, CHARGE, EADI, and GERAD) (Lambert et al. 2013 Stage 1)	757601/NA	54162/17008	European/European	NA	66.78
Larsson, S. C.-2017 [4]	DBP	105 (rs11102916, rs11809042, rs12405515, rs17046596, rs4653889, rs6428947, rs6664664, rs10198275, rs1063281, rs13403122, rs1867863, rs1876487, rs3923097, rs58117425, rs7590201, rs1053711, rs113161639, rs12630213, rs2236973, rs3749237, rs4686683, rs6795735, rs75305034, rs76398786, rs9845655, rs9864898, rs9882772, rs13112725, rs4292285, rs66887589, rs111304266, rs168643, rs17082391, rs17286052, rs2…	ICBP, UKB, GERA, ICBP (Hoffmann et al. 2017)	IGAP database (ADGC, CHARGE, EADI, and GERAD) (Lambert et al. 2013 Stage 1)	321262/NA	54162/17008	European/European	0.025	11
Li, X.-2021 [23]	BMI	305 (rs10099330, rs10116186, rs10132280, rs1030015, rs1045411, rs1048303, rs10497870, rs10499694, rs10510419, rs10518269, rs10744146, rs10761247, rs10761785, rs10823893, rs10858334, rs10887584, rs10920678, rs10929925, rs10938397 , rs10942267, rs10954772, rs10984756, rs11047132, rs1106761, rs1106908, rs11075489, rs11105839, rs11115176, rs11121210, rs11170468, rs11218510, rs112566467, rs11525873, r…	A GWAS meta-analysis of results from UKB and the Genetic Investigation of ANthropometric Traits (GIANT) (Pulit et al. 2019)	PGC-ALZ, IGAP, ADSP, UKB (Jansen et al. 2019 Phase 3)	694649/NA	455258/71880	European/European	NA	25511.9
Wang, H.-2021 [7]	BMI (male)	68 (NA)	GIANT (Locke et al. 2015)	ADGC (Naj et al. 2011, Jun et al. 2016)	339224/NA	8682/4010	European/European	NA	NA
Wang, H.-2021 [7]	BMI (female)	68 (NA)	GIANT (Locke et al. 2015)	ADGC (Wang et al. 2021)	339224/NA	12772/5705	European/European	NA	NA
Andrews, S. J.-2021 [5]	BMI	693 (rs1007631, rs10132280, rs10169594, rs10182181, rs10192119, rs10197031, rs10245306, rs10247983, rs10248136, rs10251591, rs10269783, rs10279625, rs1033870, rs1035387, rs10478110, rs1048932, rs10490101, rs10492229, rs10510419, rs10518694, rs1064213, rs10733051, rs10735899, rs10741329, rs10742752, rs10745888, rs10747488, rs10754763, rs1075901, rs10768994, rs10795422, rs10811871, rs10824345, rs10…	UKB, GIANT (Yengo et al. 2018)	IGAP database (ADGC, CHARGE, EADI, and GERAD) (Lambert et al. 2013 Stage 1)	690495/NA	54162/17008	European/European	NA	63.39
Zhang, Q.-2020 [2]	BMI	360 (NA)	MRC-IEU (Ben et al. 2018)	IGAP database (ADGC, CHARGE, EADI, and GERAD) (Lambert et al. 2013 Stage 1)	461460/NA	54162/17008	European/European	NA	NA
Mukherjee, S.-2015 [29]	BMI	31 (rs10150332, rs1421085, rs2815752, rs2867125, rs543874, rs571312, rs7103411, rs7359397, rs12444979, rs1555543, rs2890652, rs3817334, rs4929949, rs7138803, rs987237, rs10938397, rs11847697, rs13107325, rs1514175, rs10968576, rs13078807, rs206936, rs2112347, rs2241423, rs2287019, rs29941, rs3810291, rs4771122, rs4836133, rs713586, rs887912)	A GWAS meta-analysis of BMI (Speliotes et al. 2010)	ADGC (Naj et al. 2011)	249796/NA	19692/10079	European/European	NA	NA
Mukherjee, S.-2015 [29]	BMI	32 (rs1555543, rs2890652, rs987237, rs4929949, rs3817334, rs7138803, rs12444979, rs2815752, rs543874, rs2867125, rs9816226, rs10767664, rs10150332, rs7359397, rs1558902, rs571312, rs1514175, rs10938397, rs13107325, rs11847697, rs713586, rs887912, rs13078807, rs2112347, rs4836133, rs206936, rs10968576, rs4771122, rs2241423, rs29941, rs2287019, rs3810291)	GIANT (Speliotes et al. 2010)	GERAD1 (Hinney et al. 2014)	249796/NA	10454/3177	European/European	NA	NA
Larsson, S. C.-2017 [4]	BMI	76 (rs11165643, rs11583200, rs12401738, rs12566985, rs17024393, rs2820292, rs3101336, rs543874, rs657452, rs10182181, rs11125767, rs11126666, rs11688816, rs13021737, rs1528435, rs2121279, rs7599312, rs13078960, rs1516725, rs16851483, rs2365389, rs3849570, rs6804842, rs10938397, rs11727676, rs13107325, rs17001654, rs2112347, rs13191362, rs2033529, rs205262, rs2207139, rs9400239, rs1167827, rs77929…	GIANT (Locke et al. 2015)	IGAP database (ADGC, CHARGE, EADI, and GERAD) (Lambert et al. 2013 Stage 1)	322154/NA	54162/17008	European/European	0.024	17
Nordestgaard, L. T.-2017 [30]	BMI	32 (rs1558902, rs2867125, rs571312, rs10938397, rs10767664, rs2815752, rs7359397, rs9816226, rs3817334, rs29941, rs543874, rs987237, rs7138803, rs10150332, rs713586, rs12444979, rs2241423, rs2287019, rs1514175, rs13107325, rs2112347, rs10968576, rs3810291, rs887912, rs13078807, rs11847697, rs2890652, rs1555543, rs4771122, rs4836133, rs4929949, rs206936)	GIANT (Speliotes et al. 2010)	IGAP database (ADGC, CHARGE, EADI, and GERAD) (Lambert et al. 2013 Stage 1)	249796/NA	54162/17008	European/European	0.004	140
Li, Q. S.-2020 [31]	BMI	74 (NA)	GIANT (Locke et al. 2015)	PGC-ALZ, IGAP, ADSP, UKB (Jansen et al. 2019 Phase 3)	339224/NA	455258/71880	Mixed (European and non-European)/European	NA	NA
Li, Q. S.-2020 [31]	Extreme BMI	7 (NA)	GIANT (Berndt et al. 2013)	PGC-ALZ, IGAP, ADSP, UKB (Jansen et al. 2019 Phase 3)	16068/7962	455258/71880	European/European	NA	NA
Li, X.-2021 [23]	Childhood BMI	14 (rs11676272, rs12041852, rs12429545, rs13130484, rs13253111, rs13387838, rs1421085, rs3829849, rs4854349, rs543874, rs6567160, rs7132908, rs7550711, rs987237)	A meta-analysis of GWASs of childhood BMI (Felix et al. 2016)	PGC-ALZ, IGAP, ADSP, UKB (Jansen et al. 2019 Phase 3)	47541/NA	455258/71880	European/European	NA	828.19
Li, X.-2021 [23]	Body fat percentage	9 (rs1558902, rs2943652, rs4788099, rs543874, rs6567160, rs6738627, rs6755502 , rs693839 , rs9906944)	GWAS meta-analysis of body fat percentage (Lu et al. 2016)	PGC-ALZ, IGAP, ADSP, UKB (Jansen et al. 2019 Phase 3)	100716/NA	455258/71880	88.7% of European/European	NA	409.86
Li, Q. S.-2020 [31]	Extreme height	42 (NA)	GIANT (Berndt et al. 2013)	PGC-ALZ, IGAP, ADSP, UKB (Jansen et al. 2019 Phase 3)	16196/8097	455258/71880	European/European	NA	NA
Li, X.-2021 [23]	Birth weight	45 (rs2473248, rs3753639, rs72480273, rs181211713, rs17034876, rs2168443, rs11719201, rs10935733, rs900399, rs2724475, rs2131354, rs854037, rs2946179, rs35261542, rs1187118, rs1415701, rs10872678, rs798498, rs11765649, rs138715366, rs111778406, rs13266210, rs12543725, rs3780573, rs1411424, rs10818797, rs2497304, rs79237883, rs740746, rs72851023, rs10830963, rs2306547, rs1351394, rs7964361, rs7998…	30 GWASs and UKB (Horikoshi et al. 2016)	PGC-ALZ, IGAP, ADSP, UKB (Jansen et al. 2019 Phase 3)	143677/NA	455258/71880	European/European	NA	2405.74
Predisposition to diseases/phenotypes
Diseases of the circulatory
Li, Q. S.-2020 [31]	CAD	38 (NA)	CARDIoGRAMplusC4D (Nikpay et al. 2015)	PGC-ALZ, IGAP, ADSP, UKB (Jansen et al. 2019 Phase 3)	184305/ 60801	455258/71880	Mixed (The majority (77%) of the participants were of European, others were of South Asian (India and Pakistan) and East Asian (China and Korea) ancestry)/European	NA	NA
Li, Q. S.-2020 [31]	CAD	13 (NA)	CARDIoGRAM (Schunkert et al. 2011)	PGC-ALZ, IGAP, ADSP, UKB (Jansen et al. 2019 Phase 3)	86995/22233	455258/71880	European/European	NA	NA
Grace, C.-2018 [32]	CAD	52 (rs10139550, rs10953541, rs11191416, rs11206510, rs11556924, rs11838776, rs12202017, rs12936587, rs1412444, rs17609940, rs17678683, rs1870634, rs2107595, rs2128739, rs216172, rs2487928, rs2519093, rs264, rs2681472, rs273909, rs28451064, rs2891168, rs2954029, rs3184504, rs4252185, rs41377151, rs4468572, rs4593108, rs46522, rs55730499, rs56336142, rs6689306, rs72689147, rs7528419, rs7568458, rs9…	CARDIoGRAMplusC4D (Nikpay et al. 2015)	IGAP database (ADGC, CHARGE, EADI, and GERAD) (Lambert et al. 2013 Stage 1)	184305/60801	54162/17008	European/European	NA	NA
Wang, T.-2020 [33]	Any stroke	11 (rs880315, rs12037987, rs16896398, rs7859727, rs2295786, rs35436, rs9526212, rs8103309, rs1052053, rs4959130, rs12445022.)	A multi-ancestry stroke GWAS (Malik et al. 2018)	IGAP database (ADGC, CHARGE, EADI, and GERAD) (Lambert et al. 2013 Stage 1)	NA/60742	54162/17008	Mixed (European, East Asian, African, South Asian, mixed Asian, and Latin American)/European	NA	NA
Wang, T.-2020 [33]	Any ischemic stroke	9 (rs6825454, rs11957829, rs7304841, rs4932370, rs11867415, rs2229383, rs635634, rs2005108, rs3184504)	A multi-ancestry stroke GWAS (Malik et al. 2018)	IGAP database (ADGC, CHARGE, EADI, and GERAD) (Lambert et al. 2013 Stage 1)	NA/60341	54162/17008	Mixed (European, East Asian, African, South Asian, mixed Asian, and Latin American)/European	NA	NA
Wang, T.-2020 [33]	Large-artery atherosclerotic stroke	3 (rs10820405, rs12124533, rs2107595)	A multi-ancestry stroke GWAS (Malik et al. 2018)	IGAP database (ADGC, CHARGE, EADI, and GERAD) (Lambert et al. 2013 Stage 1)	NA/6688	54162/17008	Mixed (European, East Asian, African, South Asian, mixed Asian, and Latin American)/European	NA	NA
Wang, T.-2020 [33]	Cardio-embolic stroke	3 (rs6891174, rs13143308, rs12932445)	A multi-ancestry stroke GWAS (Malik et al. 2018)	IGAP database (ADGC, CHARGE, EADI, and GERAD) (Lambert et al. 2013 Stage 1)	NA/9006	54162/17008	Mixed (European, East Asian, African, South Asian, mixed Asian, and Latin American)/European	NA	NA
Kwok, M. K.-2021 [34]	Atrial Fibrillation	110 (NA)	GWAS for atrial fibrillation (The Nord-Trøndelag Health Study, deCODE, Michigan Genomics Initiative, DiscovEHR Collaboration Cohort, UKB, AFGen Consortium) (Nielsen et al. 2018)	PGC-ALZ, IGAP, ADSP, UKB (Jansen et al. 2019 Phase 3)	1030836/60620	455258/71880	Almost entirely in people of European descent (98.6%)/European	0.00944	89.3
Li, Q. S.-2020 [31]	Non-cancer illness code self-reported: angina	10 (NA)	Neale Lab (Neale et al. 2017)	PGC-ALZ, IGAP, ADSP, UKB (Jansen et al. 2019 Phase 3)	337159/10612	455258/71880	European/European	NA	NA
Diseases/phenotypes of the nervous system and mental symptom
Wang, H.-2021 [7]	Cognitive performance (male)	77 (NA)	Cognitive Genomics Consortium (Lee et al. 2018)	ADGC (Naj et al. 2011, Jun et al. 2016)	257841/NA	8682/4010	NA/European	NA	NA
Wang, H.-2021 [7]	Cognitive performance (female)	77 (NA)	Cognitive Genomics Consortium (Lee et al. 2018)	ADGC (Wang et al. 2021)	257841/NA	12772/5705	NA/European	NA	NA
Jansen, I. E.-2019 [9]	Cognitive ability	284 (NA)	Meta-analysis included GWAS summary statistics from 14 cohorts (Savage et al. 2018)	PGC-ALZ, IGAP, ADSP, UKB (Jansen et al. 2019 Phase 3)	279930/NA	455258/71880	European/European	NA	NA
Li, Q. S.-2020 [31]	Multiple sclerosis	26 (NA)	International Multiple Sclerosis Genetic Consortium (Sawcer et al. 2011)	PGC-ALZ, IGAP, ADSP, UKB (Jansen et al. 2019 Phase 3)	27098/9722	455258/71880	European/European	NA	NA
Li, Q. S.-2020 [31]	Multiple sclerosis	40 (NA)	International Multiple Sclerosis Genetic Consortium (Beecham et al. 2013)	PGC-ALZ, IGAP, ADSP, UKB (Jansen et al. 2019 Phase 3)	38589/14498	455258/71880	European/European	NA	NA
Li, Q. S.-2020 [31]	Amyotrophic lateral sclerosis	6 (NA)	Project MinE (van Rheenen et al. 2016)	PGC-ALZ, IGAP, ADSP, UKB (Jansen et al. 2019 Phase 3)	36052/12577	455258/71880	European/European	NA	NA
Han, Z.-2018 [35]	PD	39 (rs10797576, rs10906923, rs11060180, rs11158026, rs115185635, rs11724635, rs12456492, rs117896735, rs12497850, rs12637471, rs13294100, rs14235, rs1474055, rs1555399, rs199347, rs2280104, rs2414739, rs2694528, rs2740594, rs329648, rs34043159, rs34311866, rs353116, rs356182, rs35749011, rs3793947, rs4073221, rs4653767, rs4784227, rs591323, rs62120679, rs6430538, rs78738012, rs8005172, rs8118008,…	Meta-analysis of PDGene, Web-Based Study of PD, NeuroX studies (Chang et al. 2017)	IGAP database (ADGC, CHARGE, EADI, and GERAD) (Lambert et al. 2013 Stage 1)	428235/26035	54162/17008	European/European	NA	NA
Han, Z.-2018 [35]	α-synuclein in PD	1 (rs356182)	Meta-analysis of PDGene, Web-Based Study of PD, NeuroX studies (Chang et al. 2017)	IGAP database (ADGC, CHARGE, EADI, and GERAD) (Lambert et al. 2013 Stage 1)	428235/26035	54162/17008	European/European	NA	NA
Huang, J.- 2020 [12]	Major depressive disorder	65 (rs10181724, rs10260531, rs10512971, rs11025135, rs11143186, rs11210220, rs11579964, rs11640300, rs11724374, rs11790706, rs12407717, rs12457996, rs12534964, rs12536959, rs12714788, rs1276321, rs12884688, rs12943640, rs13398149, rs1365593, rs1445570, rs16839984, rs17018779, rs17145575, rs1773860, rs17764590, rs1791124, rs1959778, rs1969253, rs1971078, rs2106730, rs2122003, rs2183696, rs2304961,…	PGC (Major Depressive Disorder Working Group of the Psychiatric GWAS Consortium 2013)	IGAP database (ADGC, CHARGE, EADI, and GERAD/PERADES) (Kunkle et al. 2019 Stage 1)	18759/9240	63926/21982	European/European	0.0613	1150.97
Huang, J.- 2020 [12]	Major depressive disorder	65 (rs10181724, rs10260531, rs10512971, rs10993714, rs11025135, rs11143186, rs11210220, rs11579964, rs11640300, rs11724374, rs11790706, rs12407717, rs12457996, rs12534964, rs12536959, rs12714788, rs1276324, rs12884688, rs12943640, rs13398149, rs1365593, rs1445570, rs16839984, rs17018779, rs17145575, rs17764590, rs1791124, rs1875196, rs1959778, rs1971078, rs2106730, rs2122003, rs2183696, rs2304961…	PGC (Major Depressive Disorder Working Group of the Psychiatric GWAS Consortium 2013)	PGC-ALZ, IGAP, ADSP, UKB (Jansen et al. 2019 Phase 3)	18759/9240	455258/71880	European/European	0.0612	1146.76
Andrews, S. J.-2021 [5]	Depression	252 (rs1002656, rs10028553, rs10061069, rs10089552, rs1009305, rs10149470, rs1016165, rs1021363, rs10225094, rs1038093, rs10415547, rs1045430, rs10774600, rs10789214, rs10817969, rs10835565, rs10852673, rs10888415, rs10906209, rs10913112, rs10937599, rs1095626, rs10966790, rs11030381, rs11123033, rs11135349, rs11140773, rs111471551, rs111616921, rs111921253, rs113188507, rs113434045, rs1150697, r…	UKB, PGC, deCODE, iPSYCH, GeneScotland, GERA, 23andMe (Howard et al. 2019)	IGAP database (ADGC, CHARGE, EADI, and GERAD) (Lambert et al. 2013 Stage 1)	807553/246363	54162/17008	European/European	NA	31.04
Jansen, I. E.-2019 [9]	Depressive Symptoms	164 (NA)	SSGAC (Okbay et al. 2016)	PGC-ALZ, IGAP, ADSP, UKB (Jansen et al. 2019 Phase 3)	161460/NA	455258/71880	European/European	NA	NA
Jansen, I. E.-2019 [9]	Schizophrenia	179 (NA)	PGC (Ripke et al. 2014)	PGC-ALZ, IGAP, ADSP, UKB (Jansen et al. 2019 Phase 3)	82315/35476	455258/71880	Mixed (mostly Europeans and a few East Asians)/European	NA	NA
Jansen, I. E.-2019 [9]	Bipolar Disorder	97 (NA)	PGC (Sklar et al. 2011)	PGC-ALZ, IGAP, ADSP, UKB (Jansen et al. 2019 Phase 3)	16731/7481	455258/71880	European/European	NA	NA
Daghlas, I.-2020 [36]	Migraine	42 (NA)	GWAS of migraine (Gormley et al. 2016)	PGC-ALZ, IGAP, ADSP, UKB (Jansen et al. 2019 Phase 3)	375752/59674	455258/71880	European/European	NA	> 30
Diseases of the respiratory system
Higbee, D.-2021 [37]	Chronic obstructive pulmonary disease	53 (rs10037493, rs10760580, rs10866659, rs11049386, rs11118406, rs11579382, rs117261012, rs12466981, rs12519165, rs13073544, rs13140176, rs1334576, rs1529672, rs153916, rs1551943, rs1570221, rs16825267, rs17759204, rs2040732, rs2284174, rs2442776, rs2571445, rs2579762, rs2806356, rs2897075, rs2955083, rs34651, rs34712979, rs4585380, rs4660861, rs4757118, rs62191105, rs629619, rs646695, rs674621, …	International Chronic Obstructive Pulmonary Disease Genetics Consortium, UKB (Sarkonsakaplat et al. 2019)	IGAP, ADSP, PGC (Jansen et al. 2019)	257811/35735	79865/24807	European/European	NA	54
Higbee, D.-2021 [37]	Lung function: FEV1	42 (rs10838435, rs10850377, rs1102077, rs11160037, rs11176001, rs11191841, rs11722225, rs11739847, rs11952673, rs12096239, rs12331869, rs12698403, rs12707691, rs12737805, rs12811814, rs12825748, rs1513272, rs1800888, rs2304340, rs2571445, rs2637254, rs2701110, rs2812208, rs2894837, rs2974389, rs4128298, rs4651005, rs4866846, rs4885681, rs6445932, rs6710301, rs6780171, rs7041139, rs7082066, rs7149…	UKB, SpiroMeta-GWAS (Shrine et al. 2019)	IGAP, ADSP, PGC (Jansen et al. 2019)	400102/NA	79865/24807	European/European	NA	72
Russ, T. C.-2021 [38]	Pulmonary function: FEV1	179 (NA)	UKB, SpiroMeta-GWAS (Shrine et al. 2019)	IGAP database (ADGC, CHARGE, EADI, and GERAD/PERADES) (Kunkle et al. 2019 Stage 1)	400102/NA	63926/21982	European/European	NA	70
Higbee, D.-2021 [37]	Lung function: FVC	46 (rs10141786, rs10498672, rs10998018, rs11165787, rs12198986, rs1249096, rs12497779, rs12634907, rs12997625, rs13009582, rs13109426, rs13430465, rs1610265, rs17009288, rs17232687, rs17596617, rs2146098, rs268717, rs2816992, rs35043843, rs35480566, rs35505, rs3791679, rs425102, rs4674407, rs4721442, rs4952564, rs56196860, rs62168891, rs62454414, rs6431620, rs6733504, rs6859730, rs6918725, rs7024…	UKB, SpiroMeta-GWAS (Shrine et al. 2019)	IGAP, ADSP, PGC (Jansen et al. 2019)	400102/NA	79865/24807	European/European	NA	75
Russ, T. C.-2021 [38]	Pulmonary function: FVC	133 (NA)	UKB, SpiroMeta-GWAS (Shrine et al. 2019)	IGAP database (ADGC, CHARGE, EADI, and GERAD/PERADES) (Kunkle et al. 2019 Stage 1)	400102/NA	63926/21982	European/European	NA	65.1
Higbee, D.-2021 [37]	Lung function: FEV1/FVC	73 (rs10059661, rs10059996, rs10836366, rs10874851, rs10919604, rs10983184, rs1107677, rs11098196, rs11134789, rs11172113, rs11234768, rs113745635, rs11620380, rs1192415, rs12202314, rs12470864, rs12522114, rs12715478, rs1274475, rs1294417, rs13141641, rs13198081, rs13206405, rs1338227, rs1406225, rs141942982, rs1491106, rs1529672, rs1570203, rs17163397, rs17531405, rs1756281, rs17666332, rs19368…	UKB, SpiroMeta-GWAS (Shrine et al. 2019)	IGAP, ADSP, PGC (Jansen et al. 2019)	400102/NA	79865/24807	European/European	NA	150
Russ, T. C.-2021 [38]	Pulmonary function: FEV1/FVC ratio	154 (NA)	UKB, SpiroMeta-GWAS (Shrine et al. 2019)	IGAP database (ADGC, CHARGE, EADI, and GERAD/PERADES) (Kunkle et al. 2019 Stage 1)	400102/NA	63926/21982	European/European	NA	128.3
Higbee, D.-2021 [37]	Lung function: FEV1, FVC, FEV1/FVC, peak expiratory flow	131 (rs10059661, rs10059996, rs1008833, rs10141786, rs10836366, rs10850377, rs10874851, rs10983184, rs1102077, rs1107677, rs11098196, rs11134789, rs11160037, rs11172113, rs11176001, rs11191841, rs11234768, rs11620380, rs11739847, rs1192415, rs12198986, rs12202314, rs12331869, rs12470864, rs1249096, rs12497779, rs12522114, rs12634907, rs12698403, rs12707691, rs12737805, rs1274475, rs1294417, rs129…	UKB, SpiroMeta-GWAS (Shrine et al. 2019)	IGAP, ADSP, PGC (Jansen et al. 2019)	400102/NA	79865/24807	European/European	NA	114
Disease of the digestive system
Li, Q. S.-2020 [31]	Crohn's disease	100 (NA)	IIBDGC (Jostins et al. 2012)	PGC-ALZ, IGAP, ADSP, UKB (Jansen et al. 2019 Phase 3)	30740/ 14763	455258/71880	European/European	NA	NA
Li, Q. S.-2020 [31]	Crohn's disease	111 (NA)	IIBDGC (Liu et al. 2015)	PGC-ALZ, IGAP, ADSP, UKB (Jansen et al. 2019 Phase 3)	51874/17897	455258/71880	European/European	NA	NA
Li, Q. S.-2020 [31]	Crohn's disease	44 (NA)	IIBDGC (Liu et al. 2015)	PGC-ALZ, IGAP, ADSP, UKB (Jansen et al. 2019 Phase 3)	20883/5956	455258/71880	European/European	NA	NA
Li, Q. S.-2020 [31]	Ulcerative colitis	33 (NA)	IIBDGC (Liu et al. 2015)	PGC-ALZ, IGAP, ADSP, UKB (Jansen et al. 2019 Phase 3)	27432/6968	455258/71880	European/European	NA	NA
Li, Q. S.-2020 [31]	Inflammatory bowel disease	123 (NA)	IIBDGC (Liu et al. 2015)	PGC-ALZ, IGAP, ADSP, UKB (Jansen et al. 2019 Phase 3)	65642/31665	455258/71880	European/European	NA	NA
Li, Q. S.-2020 [31]	Celiac disease	13 (NA)	Celiac disease GWAS (Trynka et al. 2011)	PGC-ALZ, IGAP, ADSP, UKB (Jansen et al. 2019 Phase 3)	24269/12041	455258/71880	European/European	NA	NA
Diseases of Endocrine System
Zhuang, Q. S.-2021 [39]	Obesity class 1: BMI more than 30 kg/m2	14 (NA)	GIANT meta-GWAS statistics (Berndt et al. 2013)	IGAP database (ADGC, CHARGE, EADI, and GERAD) (Lambert et al. 2013 Stage 1)	98697/32858	54162/17008	European/European	NA	NA
Li, Q. S.-2020 [31]	T2DM	25 (NA)	DIAGRAM (Mahajan et al. 2014)	PGC-ALZ, IGAP, ADSP, UKB (Jansen et al. 2019 Phase 3)	110452/26488	455258/71880	Mixed (European, east Asian, south Asian and Mexican and Mexican American ancestry)/European	NA	NA
Li, Q. S.-2020 [31]	T2DM	36 (NA)	DIAGRAMplusMetabochip (Morris AP et al. 2012)	PGC-ALZ, IGAP, ADSP, UKB (Jansen et al. 2019 Phase 3)	149821/34840	455258/71880	Overwhelmingly of European/European	NA	NA
Jansen, I. E.-2019 [9]	T2DM	14 (NA)	DIAGRAM (Morris AP et al. 2012)	PGC-ALZ, IGAP, ADSP, UKB (Jansen et al. 2019 Phase 3)	69033/12171	455258/71880	European/European	NA	NA
Thomassen, J. Q.-2020 [40]	T2DM	51 (rs6757251, rs231360, rs5219, rs12259231, rs3821941, rs3821940, rs11708067, rs3802177, rs1801206, rs3821943, rs11712037, rs3200, rs35936842, rs1801213, rs1046316, rs2972156, rs13100823, rs234858, rs57158761, rs4402960, rs6769946, rs2925979, rs7079711, rs2237895, rs9927317, rs7071302, rs2876576, rs1558902, rs76550717, rs145405564, rs10882098, rs9930333, rs7903146, rs35352848, rs10885404, rs7451…	DIAGRAM (Scott et al. 2017)	IGAP database (ADGC, CHARGE, EADI, and GERAD) (Lambert et al. 2013 Stage 1)	159208/26676	54162/17008	European/European	NA	>100
Andrews, S. J.-2021 [5]	T2DM	218 (rs10077431, rs10087241, rs10100265, rs10114341, rs1031664, rs1035061, rs10401969, rs1050226, rs1061813, rs1062557, rs1063355, rs10740322, rs10750397, rs10795498, rs10811661, rs10830963, rs10842676, rs10842994, rs10875976, rs10885120, rs10916785, rs10974438, rs11000760, rs11063032, rs11064289, rs11098676, rs11107116, rs11208660, rs11229389, rs11242, rs11257655, rs1127655, rs1136165, rs1165175…	DIAGRAM, UKB, GERA (Xue et al. 2018)	IGAP database (ADGC, CHARGE, EADI, and GERAD) (Lambert et al. 2013 Stage 1)	659316/62892	54162/17008	European/European	NA	52.86
Pan, Y.-2020 [41]	T2DM	43 (rs2075423, rs243088, rs1801282, rs1496653, rs6795735, rs11717195, rs4402960, rs4458523, rs459193, rs6878122, rs7756992, rs17168486, rs849135, rs516946, rs3802177, rs10811661, rs2796441, rs12571751, rs1111875, rs7903146, rs163184, rs5215, rs1552224, rs10830963, rs10842994, rs2261181, rs7955901, rs1359790, rs7177055, rs12899811, rs9936385, rs11651052, rs12970134, rs60780116, rs6918311, rs118243…	DIAGRAM (Morris et al. 2012, Scott et al. 2017)	IGAP database (ADGC, CHARGE, EADI, and GERAD) (Lambert et al. 2013 Stage 1)	212747/NA	54162/17008	Overwhelmingly (97.6%) of European/European	NA	NA
Larsson, S. C.-2017 [4]	T2DM	50 (rs10923931, rs2075423, rs10203174, rs13389219, rs243088, rs2943640, rs780094, rs11717195, rs1496653, rs1801282, rs4402960, rs6795735, rs4458523, rs459193, rs7708285, rs7756992, rs10278336, rs13233731, rs17168486, rs849135, rs3802177, rs516946, rs7845219, rs10811661, rs17791513, rs2796441, rs1111875, rs11257655, rs12571751, rs7903146, rs10830963, rs1552224, rs163184, rs2334499, rs5215, rs10842…	DIAGRAMplusMetabochip (Morris et al. 2012)	IGAP database (ADGC, CHARGE, EADI, and GERAD) (Lambert et al. 2013 Stage 1)	149821/34840	54162/17008	Overwhelmingly of European/European	0.057	62
Garfield, V.-2021 [42]	T2DM	157 (NA)	DIAGRAM (Mahajan et al. 2018)	UKB	898130/74124	349326/NA	European/European	0.015	27.43
Wang, H.-2021 [7]	T2DM (males)	16 (NA)	DIAGRAM (Mahajan et al. 2018)	ADGC (Naj et al. 2011, Jun et al. 2016)	898130/74124	8682/4010	European/European	NA	NA
Wang, H.-2021 [7]	T2DM (females)	16 (NA)	DIAGRAM (Mahajan et al. 2018)	ADGC (Wang et al. 2021)	898130/74124	12772/5705	European/European	NA	NA
Diabetic phenotypes
Zhou, M.-2021 [43]	IR: based on fasting insulin	12 (rs2943645, rs10195252, rs2126259, rs4865796, rs17036328, rs731839, rs974801, rs459193, rs6822892, rs4846565, rs3822072, rs6912327)	MAGIC GWAS (Scott et al. 2012)	PGC-ALZ, IGAP, ADSP, UKB (Jansen et al. 2019 Phase 3)	103489/NA	455258/71880	European/European	NA	NA
Zhou, M.-2021 [43]	IR: based on the euglycemic-hyperinsulinemic clamp and the insulin suppression test	5 (rs9877159, rs117421960, rs1801280, rs1208, rs1775921)	GENESIS (Knowles et al. 2015)	PGC-ALZ, IGAP, ADSP, UKB (Jansen et al. 2019 Phase 3)	2764/NA	455258/71880	European/European	NA	NA
Pan, Y.-2020 [41]	Homeostasis model assessment-IR	2 (rs780094, rs35767)	MAGIC GWAS (Dupuis et al. 2010)	IGAP database (ADGC, CHARGE, EADI, and GERAD) (Lambert et al. 2013 Stage 1)	94636/NA	54162/17008	European/European	NA	NA
Pan, Y.-2020 [41]	Fasting insulin	19 (rs10195252, rs1167800, rs1421085, rs1530559, rs17036328, rs2126259, rs2745353, rs2943645, rs3822072, rs459193, rs4846565, rs4865796, rs6822892, rs6912327, rs731839, rs7903146, rs974801, rs780094, rs860598)	MAGIC GWAS (Scott et al. 2012)	IGAP database (ADGC, CHARGE, EADI, and GERAD) (Lambert et al. 2013 Stage 1)	108557/NA	54162/17008	European/European	NA	NA
Larsson, S. C.-2017 [4]	Fasting insulin	19 (rs4846565, rs10195252, rs1530559, rs2943645, rs780094, rs17036328, rs3822072, rs6822892, rs974801, rs459193, rs4865796, rs2745353, rs6912327, rs1167800, rs2126259, rs7903146, rs860598, rs1421085, rs731839)	GWAS (Scott et al. 2012)	IGAP database (ADGC, CHARGE, EADI, and GERAD) (Lambert et al. 2013 Stage 1)	133010/NA	54162/17008	European/European	0.012	34
Pan, Y.-2020 [41]	Homeostasis model assessment: β-cell function	6 (rs560887, rs10830963, rs4607517, rs2191349, rs11708067, rs7034200)	MAGIC GWAS (Dupuis et al. 2010)	IGAP database (ADGC, CHARGE, EADI, and GERAD) (Lambert et al. 2013 Stage 1)	98372/NA	54162/17008	European/European	NA	NA
Walter, S.-2016 [44]	Beta-cell function	20 (rs10203174, rs10830963, rs10965250, rs1111875, rs11651052, rs1496653, rs1552224, rs163184, rs17168486, rs1801214, rs2075423, rs3802177, rs4402960, rs5215, rs7756992, rs7903146, rs7955901, rs11063069, rs12427353, rs8108269)	Meta-analysis of genetic variants on the Metabochip (Morris et al. 2012)	IGAP database (ADGC, CHARGE, EADI, and GERAD) (Lambert et al. 2013 Stage 1)	149821/34840	54162/17008	European/European	NA	NA
Benn, M.-2020 [45]	Non-fasting plasma glucose	7 (rs10811661, rs11708067, rs2191349, rs2383206, rs4607517, rs560887, rs7903146)	MAGIC GWAS (Scott et al. 2012)	Copenhagen General Population Study and the Copenhagen City Heart Study	46186/NA	115875/2173	European/European	0.009	80.7
Benn, M.-2020 [45]	Non-fasting plasma glucose	7 (rs10811661, rs11708067, rs2191349, rs2383206, rs4607517, rs560887, rs7903146)	MAGIC GWAS (Scott et al. 2012)	PGC-ALZ, IGAP, ADSP, UKB (Jansen et al. 2019 Phase 3)	46186/NA	455258/71880	European/European	0.009	80.7
Garfield, V.-2021 [42]	HbA1c	51 (NA)	GWAS of HbA1c (Wheeler et al. 2017)	UKB	159940/NA	349326/NA	Mixed (European, African, East Asian, and South Asian ancestry)/European	0.028	164.6
Pan, Y.-2020 [41]	HbA1c	36 (rs267738, rs857691, rs17509001, rs560887, rs11708067, rs8192675, rs13134327, rs7756992, rs198846, rs11964178, rs9494142, rs4607517, rs3824065, rs6474359, rs4737009, rs6980507, rs11558471, rs2383208, rs7040409, rs4745982, rs10823343, rs17747324, rs3782123, rs11603334, rs10830963, rs2110073, rs2408955, rs282587, rs9604573, rs11248914, rs1558902, rs837763, rs9914988, rs1046896, rs17533903, rs482…	MAGIC GWAS (Scott et al. 2012)	IGAP database (ADGC, CHARGE, EADI, and GERAD) (Lambert et al. 2013 Stage 1)	123491/NA	54162/17008	European/European	NA	NA
Larsson, S. C.-2017 [4]	Fasting glucose	36 (rs340874, rs560887, rs780094, rs11708067, rs11715915, rs11920090, rs7651090, rs4869272, rs7708285, rs17762454, rs9368222, rs2191349, rs4607517, rs6943153, rs11558471, rs983309, rs10811661, rs16913693, rs3829109, rs7867224, rs10885122, rs4506565, rs10830963, rs11603334, rs11605924, rs174550, rs7944584, rs10747083, rs2657879, rs11619319, rs576674, rs3783347, rs11071657, rs2302593, rs6072275, rs…	MAGIC GWAS (Scott et al. 2012)	IGAP database (ADGC, CHARGE, EADI, and GERAD) (Lambert et al. 2013 Stage 1)	133010/NA	54162/17008	European/European	0.048	72
Walter, S.-2016 [44]	Overall T2DM-Genetic Risk Index	39 (NA)	Meta-analysis of genetic variants on the Metabochip (Morris et al. 2012)	IGAP database (ADGC, CHARGE, EADI, and GERAD) (Lambert et al. 2013 Stage 1)	149821/34840	54162/17008	European/European	NA	NA
Walter, S.-2016 [44]	Insulin sensitivity	9 (rs6795735, rs516946, rs3923113, rs2943640, rs243088, rs1801282, rs11708067, rs10842994, rs10401969)	Meta-analysis of genetic variants on the Metabochip (Morris et al. 2012)	IGAP database (ADGC, CHARGE, EADI, and GERAD) (Lambert et al. 2013 Stage 1)	149821/34840	54162/17008	European/European	NA	NA
Walter, S.-2016 [44]	Adiposity	2 (rs9936385, rs12970134)	Meta-analysis of genetic variants on the Metabochip (Morris et al. 2012)	IGAP database (ADGC, CHARGE, EADI, and GERAD) (Lambert et al. 2013 Stage 1)	149821/34840	54162/17008	European/European	NA	NA
Walter, S.-2016 [44]	Diabetic phenotype: other biological factors	9 (rs7177055, rs849135, rs7202877, rs459193, rs2796441, rs2261181, rs1359790, rs12899811, rs12571751)	Meta-analysis of genetic variants on the Metabochip (Morris et al. 2012)	IGAP database (ADGC, CHARGE, EADI, and GERAD) (Lambert et al. 2013 Stage 1)	149821/34840	54162/17008	European/European	NA	NA
Neoplasms
Seddighi, S.-2019 [46]	Renal cell carcinoma	12 (rs10936602, rs11813268, rs11894252, rs12105918, rs2241261, rs3845536, rs4381241, rs4765623, rs4903064, rs67311347, rs7105934, rs718314, rs74911261)	GWAS (Henrion et al. 2015, Henrion et al. 2013, Wu et al. 2012, Scelo et al. 2017)	IGAP database (ADGC, CHARGE, EADI, and GERAD) (Lambert et al. 2013 Stage 1)	143941/38352	54162/17008	European/European	NA	NA
Seddighi, S.-2019 [46]	Pancreatic cancer	13 (rs10094872, rs11655237, rs16986825, rs17688601, rs2736098, rs2816938, rs3790844, rs6971499, rs7190458, rs9543325, rs9581943, rs9854771, rs35226131)	GWAS (Zhang et al. 2016, Peterson et al. 2010, Wolpin et al. 2014)	IGAP database (ADGC, CHARGE, EADI, and GERAD) (Lambert et al. 2013 Stage 1)	73181/26881	54162/17008	European/European	NA	NA
Seddighi, S.-2019 [46]	Upper aerodigestive tract cancer	14* (rs10462706, rs1229984, rs1494961, rs4767364, rs6547741, rs8181047, rs9274626, rs928674)	GWAS (Lesseur et al. 2017, McKay et al. 2011)	IGAP database (ADGC, CHARGE, EADI, and GERAD) (Lambert et al. 2013 Stage 1)	44515/19731	54162/17008	European/European	NA	NA
Seddighi, S.-2019 [46]	Urinary bladder cancer	11 (rs10936599, rs17674580, rs2294008, rs62185668, rs710521, rs798766, rs907611, rs9642880 (附表中仅给了8个snp))	GWAS (Figueroa et al. 2014, Rafnar et al. 2011, Rothman et al. 2010, Wu et al. 2009, Kiemenet et al. 2008, Keimeney et al. 2010, Rafnar et al. 2014)	IGAP database (ADGC, CHARGE, EADI, and GERAD) (Lambert et al. 2013 Stage 1)	359814/51350	54162/17008	European/European	NA	NA
Seddighi, S.-2019 [46]	Lung cancer	18 (rs11571833, rs1787996, rs77468143, rs1056562, rs11591710, rs116822326, rs11780471, rs13080835, rs146782107, rs41309931, rs4236709, rs55781567, rs56113850, rs6920364, rs71658797, rs7705526, rs7953330, rs885518)	GWAS (McKay et al. 2017, Wang et al. 2014)	IGAP database (ADGC, CHARGE, EADI, and GERAD) (Lambert et al. 2013 Stage 1)	172670/65663	54162/17008	European/European	NA	NA
Seddighi, S.-2019 [46]	Smoking-related cancers: including renal cell carcinoma, pancreatic cancer, upper aerodigestive tract cancer, urinary bladder cancer, lung cancer	68 (NA)	GWAS (Henrion et al. 2015, Henrion et al. 2013, Wu et al. 2012, Scelo et al. 2017, Zhang et al. 2016, Peterson et al. 2010, Wolpin et al. 2014, Wolpin et al. 2014, Lesseur et al. 2017, McKay et al. 2011, Figueroa et al. 2014, Rafnar et al. 2011, Rothman et al. 2010, Wu et al. 2009, Kiemenet et al. 2008, Keimeney et al. 2010, Rafnar et al. 2014, McKay et al. 2017, Wang et al. 2014)	IGAP database (ADGC, CHARGE, EADI, and GERAD) (Lambert et al. 2013 Stage 1)	774702/201977	54162/17008	European/European	NA	NA
Seddighi, S.-2019 [46]	Prostate cancer	36 (rs1056441, rs10934853, rs10993994, rs11135910, rs11228565, rs11568818, rs11902236, rs12155172, rs1218582, rs1270884, rs1447295, rs17632542, rs1894292, rs1933488, rs2273669, rs2427345, rs2660753, rs266849, rs3771570, rs3850699, rs4245739, rs4430796, rs4793529, rs6465657, rs684232, rs6869841, rs7141529, rs721048, rs7241993, rs7611694, rs8008270, rs8102476, rs3096702, rs6530332, rs188140481, rs1…	GWAS (Knipe et al. 2014, Eeles et al. 2013, Gudmundsson et al. 2012, Gudmundsson et al. 2009, Gudmundsson et al. 2008, Eeles et al. 2008, Gudmundsson et al. 2007)	IGAP database (ADGC, CHARGE, EADI, and GERAD) (Lambert et al. 2013 Stage 1)	207298/45037	54162/17008	European/European	NA	NA
Seddighi, S.-2019 [46]	Leukemia	38 (rs1036935, rs10936599, rs11083846, rs13397985, rs13401811, rs1353286, rs140522, rs17200824, rs17246404, rs17483466, rs17505102, rs1945213, rs210142, rs2236256, rs2239633, rs34676223, rs3731217, rs3769825, rs3770745, rs3800461, rs41271473, rs4132601, rs4368253, rs4406737, rs4987855, rs57214277, rs61904987, rs6858698, rs7089424, rs7176508, rs7254272, rs735665, rs73718779, rs757978, rs7944004, r…	GWAS (Ellinghaus et al. 2012, Ellinghaus et al. 2012, Sherborne et al. 2010, Law et al. 2017, Law et al. 2017, Berndt et al. 2013, Slager et al. 2012, Bernardo et al. 2008, Crowther-Swanpoel et al. 2010)	IGAP database (ADGC, CHARGE, EADI, and GERAD) (Lambert et al. 2013 Stage 1)	95123/28375	54162/17008	European/European	NA	NA
Seddighi, S.-2019 [46]	Breast cancer	109 (rs10022462, rs1011970, rs10474352, rs1053338, rs10760444, rs10941679, rs10995201, rs11117758, rs11199914, rs11249433, rs113577745, rs11552449, rs11627032, rs117618124, rs11820646, rs11977670, rs12405132, rs12479355, rs12710696, rs13267382, rs13281615, rs13329835, rs13365225, rs1432679, rs16991615, rs1707302, rs17156577, rs17268829, rs17426269, rs17529111, rs17817449, rs1830298, rs1895062, rs…	GWAS (Michailidou et al. 2017, Milne et al. 2017)	IGAP database (ADGC, CHARGE, EADI, and GERAD) (Lambert et al. 2013 Stage 1)	351013/144445	54162/17008	European/European	NA	NA
Seddighi, S.-2019 [46]	Melanoma	24 (rs62389423, rs13999688, rs18784364, rs1204552, rs10739221, rs13016963, rs1393350, rs1636744, rs16953002, rs1801516, rs1805007, rs2284063, rs2995264, rs3219090, rs35407, rs45430, rs4778138, rs498136, rs6001027, rs6059655, rs6750047, rs6914598, rs7412746)	GWAS (Law et al. 2015, Ransohoff et al. 2017, Iles et al. 2013, Barrett et al. 2011, MacGregor et al. 2011, Bishop et al. 2009, Brown et al. 2008)	IGAP database (ADGC, CHARGE, EADI, and GERAD) (Lambert et al. 2013 Stage 1)	462087/52607	54162/17008	European/European	NA	NA
Seddighi, S.-2019 [46]	Lymphoma	20 (rs2523607, rs12195582, rs112998813, rs116446171, rs12289961, rs13255292, rs1432295, rs17749561, rs2019960, rs34972832, rs3781093, rs3806624, rs4459895, rs4937362, rs4938573, rs6928977, rs79480871, rs9482849, rs9831894)	GWAS (Cerhan et al. 2014, Sud et al. 2017, Cozen et al. 2014, Frampton et al. 2013, Enciso-Mora et al. 2010, Vijai et al. 2013, Skibola et al. 2014)	IGAP database (ADGC, CHARGE, EADI, and GERAD) (Lambert et al. 2013 Stage 1)	103581/26474	54162/17008	European/European	NA	NA
Seddighi, S.-2019 [46]	Ovarian cancer	19 (rs10088218, rs11782652, rs1243180, rs13113999, rs150293538, rs2072590, rs2363956, rs2665390, rs320203, rs3814113, rs4803217, rs6005807, rs635634, rs752590, rs757210, rs7902587, rs7953249, rs8098244, rs9870207)	GWAS (Bolton et al. 2010, Goode et al. 2010, Song et al. 2009, Kelemen et al. 2015, Phelan et al. 2017, Kuchenbaecker et al. 2015, Pharoah et al. 2013)	IGAP database (ADGC, CHARGE, EADI, and GERAD) (Lambert et al. 2013 Stage 1)	251233/93411	54162/17008	European/European	NA	NA
Seddighi, S.-2019 [46]	Non-smoking-related cancers: including prostate cancer, leukemia, breast cancer, melanoma, lymphoma, ovarian cancer	246 (rs1056441, rs10934853, rs10993994, rs11135910, rs11228565, rs11568818, rs11902236, rs12155172, rs1218582, rs1270884, rs1447295, rs17632542, rs1894292, rs1933488, rs2273669, rs2427345, rs2660753, rs266849, rs3771570, rs3850699, rs4245739, rs4430796, rs4793529, rs6465657, rs684232, rs6869841, rs7141529, rs721048, rs7241993, rs7611694, rs8008270, rs8102476, rs3096702, rs6530332, rs188140481, rs…	GWASs (Knipe et al. 2014, Eeles et al. 2013, Gudmundsson et al. 2012, Gudmundsson et al. 2009, Gudmundsson et al. 2008, Eeles et al. 2008, Gudmundsson et al. 2007, Ellinghaus et al. 2012, Sherborne et al. 2010, Law et al. 2017, Berndt et al. 2013, Slager et al. 2012, Bernardo et al. 2008, Crowther-Swanpoel et al. 2010, Michailidou et al. 2017, Milne et al. 2017, Law et al. 2015, Ransohoff et al. …	IGAP database (ADGC, CHARGE, EADI, and GERAD) (Lambert et al. 2013 Stage 1)	1470335/390349	54162/17008	European/European	NA	NA
Seddighi, S.-2019 [46]	All cancers: including renal cell carcinoma, pancreatic cancer, upper aerodigestive tract cancer, urinary bladder cancer, lung cancer, prostate cancer, leukemia, breast cancer, melanoma, lymphoma, ovarian cancer)	314 (NA)	GWAS (Henrion et al. 2015, Henrion et al. 2013, Wu et al. 2012, Scelo et al. 2017, Zhang et al. 2016, Peterson et al. 2010, Wolpin et al. 2014, Lesseur et al. 2017, McKay et al. 2011, Figueroa et al. 2014, Rafnar et al. 2011, Rothman et al. 2010, Wu et al. 2009, Kiemenet et al. 2008, Keimeney et al. 2010, Rafnar et al. 2014, McKay et al. 2017, Wang et al. 2014, Knipe et al. 2014, Eeles et al. 201…	IGAP database (ADGC, CHARGE, EADI, and GERAD) (Lambert et al. 2013 Stage 1)	2245037/592326	54162/17008	European/European	NA	NA
Disease of immune system
Li, Q. S.-2020 [31]	RA	38 (NA)	Rheumatoid arthritis GWAS meta analysis (stage I & European) (Okada et al. 2014)	PGC-ALZ, IGAP, ADSP, UKB (Jansen et al. 2019 Phase 3)	58284/14361	455258/71880	European/European	NA	NA
Policicchio, S.-2017 [47]	RA	62 (rs2301888, rs28411352, rs12140275, rs2476601, rs624988, rs2105325, rs34695944, rs1858037, rs9653442, rs6732565, rs11889341, rs6715284, rs1980422, rs3087243, rs4452313, rs3806624, rs73081554, rs9826828, rs11933540, rs2664035, rs7731626, rs2561477, rs116633882, rs2234067, rs2233424, rs9372120, rs17264332, rs7752903, rs2451258, rs1571878, rs67250450, rs4272, rs3778753, rs998731, rs678347, rs1516…	Rheumatoid arthritis GWAS meta analysis (stage I & European) (Okada et al. 2014)	IGAP database (ADGC, CHARGE, EADI, and GERAD) (Lambert et al. 2013 Stage 1)	58284/14361	54162/17008	European/European	NA	NA
Andrews, S. J.-2019 [48]	RA	56 (rs72855945, rs9469017, rs10834997, rs111332265, rs115669577, rs185682149, rs79105320, rs8121916, rs10790268, rs10985070, rs114561028, rs11574914, rs11751928, rs12764378, rs13426947, rs1571878, rs17264332, rs187786174, rs1893592, rs2069235, rs2234067, rs2240336, rs2451258, rs2476601, rs2561477, rs28411352, rs2858329, rs3087243, rs34046593, rs34695944, rs35266973, rs35590025, rs3778753, rs42397…	Rheumatoid arthritis GWAS-stage1 (18 studies of Europeans) (Okada Y et al. 2014)	IGAP database (ADGC, CHARGE, EADI, and GERAD/PERADES) (Kunkle et al. 2019 Stage 1)	58284/14361	63926/21982	European/European	0.192	247
Bae, S. C.-2019 [49]	RA	80 (rs10488631, rs10790268, rs10865035, rs10985070, rs11089637, rs11203203, rs11574914, rs11889341, rs12131057, rs12413578, rs13031237, rs13119723, rs13142500, rs13315591, rs13385025, rs1516971, rs1571878, rs1633360, rs17374222, rs1877030, rs1893592, rs1950897, rs1980422, rs2105325, rs2228145, rs2233424, rs2317230, rs2451258, rs2469434, rs2476601, rs2561477, rs26232, rs2664035, rs2671692, rs27363…	Rheumatoid arthritis GWAS (Okada Y et al., 2014 consisting of three stage)	IGAP database (ADGC, CHARGE, EADI, and GERAD) (Lambert et al. 2013 Stage 1)	103638/29880	54162/17008	Mixed (European and Asian)/European	NA	NA
Lee, Y. H.-2019 [50]	Gout	7 (rs10791821, rs11722228, rs734553, rs1260326, rs2231142, rs2728125, rs4073582)	Summary statistics datasets of three gout GWASs (Matsuo et al. 2016)	IGAP database (ADGC, CHARGE, EADI, and GERAD) (Lambert et al. 2013 Stage 1)	31561/6291	54162/17008	Mixed (European ans east Asian)/European	NA	> 30
Disease of herpes virus infection
Kwok, M. K.-2021 [51]	HSV infection	96 (NA)	UKB (Ben Neale Lab, 2018)	PGC-ALZ, IGAP, ADSP, UKB (Jansen et al. 2019 Phase 3)	361141/154	455258/126938	European/European	NA	24.55
Kwok, M. K.-2021 [51]	HSV infection	10 (NA)	US 23&Me Study (Tian et al. 2017)	PGC-ALZ, IGAP, ADSP, UKB (Jansen et al. 2019 Phase 3)	88440/25108	455258/126938	European/European	0.0033	29.01
Kwok, M. K.-2021 [51]	HSV infection	7 (rs9439664, rs61782495, rs2689714, rs7864004, rs2449629, rs7573884, rs12932696)	French Milieu Interieur cohort (Scepanovic et al. 2018)	PGC-ALZ, IGAP, ADSP, UKB (Jansen et al. 2019 Phase 3)	1000/853	455258/126938	European/European	0.536	118.5
Huang, S. Y.-2021 [52]	Chickenpox	2 (rs10947050, rs9266089)	US 23&Me Study (Tian et al. 2017)	IGAP database (ADGC, CHARGE, EADI, and GERAD/PERADES) (Kunkle et al. 2019 Stage 1)	123751/107769	63926/21982	European/European	0.0008	47.96
Huang, S. Y.-2021 [52]	Chickenpox	2 (rs10947050, rs9266089)	US 23&Me Study (Tian et al. 2017)	UKB (Marioni et al. 2018)	123751/107769	314278/68337	European/European	0.0008	47.96
Huang, S. Y.-2021 [52]	Shingles	15 (rs1130420, rs114684640, rs12528017, rs12721829, rs2023471, rs2523591, rs2523815, rs2763977, rs28360997, rs3095239, rs41316748, rs7047299, rs77599976, rs9260191, rs9268557)	US 23&Me Study (Tian et al. 2017)	IGAP database (ADGC, CHARGE, EADI, and GERAD/PERADES) (Kunkle et al. 2019 Stage 1)	134863/16711	63926/21982	European/European	0.0492	436.05
Huang, S. Y.-2021 [52]	Shingles	13 (rs114684640, rs12528017, rs2023471, rs2523591, rs2523815, rs2763977, rs28360997, rs3095239, rs3130789, rs41316748, rs7047299, rs77599976, rs9268557)	US 23&Me Study (Tian et al. 2017)	UKB (Marioni et al. 2018)	134863/16711	314278/68337	European/European	0.043	432.46
Huang, S. Y.-2021 [52]	Cold sores	2 (rs4360170, rs885950)	US 23&Me Study (Tian et al. 2017)	IGAP database (ADGC, CHARGE, EADI, and GERAD/PERADES) (Kunkle et al. 2019 Stage 1)	88440/25108	63926/21982	European/European	0.004	176.4
Huang, S. Y.-2021 [52]	Cold sores	2 (rs4360170, rs885950)	US 23&Me Study (Tian et al. 2017)	UKB (Marioni et al. 2018)	88440/25108	314278/68337	European/European	0.004	176.4
Huang, S. Y.-2021 [52]	Mononucleosis	1 (rs2596465)	US 23&Me Study (Tian et al. 2017)	IGAP database (ADGC, CHARGE, EADI, and GERAD/PERADES) (Kunkle et al. 2019 Stage 1)	85903/17457	63926/21982	European/European	0.002	175.16
Huang, S. Y.-2021 [52]	Mononucleosis	1 (rs2596465)	US 23&Me Study (Tian et al. 2017)	UKB (Marioni et al. 2018)	85903/17457	314278/68337	European/European	0.002	175.16
Other diseases or status
Sun, Y. Q.-2020 [53]	Periodontitis	5 (rs11084095, rs16870060, rs2064712, rs729876, rs9982623)	Meta-analysis of GWAS of periodontitis of European (Munz et al. 2019)	IGAP database (ADGC, CHARGE, EADI, and GERAD/PERADES) (Kunkle et al. 2019 Stage 1)	12225/4924	63926/21982	European/European	0.008	19
Sun, Y. Q.-2020 [53]	Periodontitis	7 (rs13005050, rs151226594, rs2976950,rs4956201, rs6816769, rs73155039, rs78422482)	Gene-Lifestyle Interactions in Dental Endpoints consortium with European (Shungin et al. 2019)	IGAP database (ADGC, CHARGE, EADI, and GERAD/PERADES) (Kunkle et al. 2019 Stage 1)	34615/12289	63926/21982	European/European	0.006	31.9
Andrews, S. J.-2021 [5]	Hearing difficulties	107 (rs6519367, rs10423793, rs10475169, rs10901863, rs10927035, rs1097215, rs112344141, rs112467094, rs112725535, rs11596052, rs11675512, rs11773306, rs1189966, rs12027345, rs12156559, rs12304875, rs12537384, rs12552, rs12570859, rs12660376, rs12781051, rs12898997, rs12938775, rs12976445, rs13065253, rs13093972, rs13171669, rs13204736, rs13247891, rs132929, rs141403654, rs143557844, rs147893329, …	UKB (Wells et al. 2019)	IGAP database (ADGC, CHARGE, EADI, and GERAD) (Lambert et al. 2013 Stage 1)	250389/NA	54162/17008	European/European	NA	31.34
Li, Q. S.-2020 [31]	Myopia	10 (NA)	Neale Lab (Neale et al. 2017)	PGC-ALZ, IGAP, ADSP, UKB (Jansen et al. 2019 Phase 3)	335700/26943	455258/71880	European/European	NA	NA
Dietary intake
Zhang, Z.-2021 [54]	Milk intake	1 (rs4988235)	Danish cohort (Bergholdt et al. 2018)	IGAP database (ADGC, CHARGE, EADI, and GERAD/PERADES) (Kunkle et al. 2019 Stage 1)	73715/NA	63926/21982	European/European	0.02	515
Zhang, Z.-2021 [54]	Milk intake	1 (rs4988235)	Danish cohort (Bergholdt et al. 2018)	FinnGen consortium	73715/NA	176899/3060	European/European	0.02	515
Zhang, Z.-2021 [55]	Coffee consumption	5 (rs2472297, rs4410790, rs7800944, rs17685, rs9902453)	GWAS from the Coffee and Caffeine Genetics Consortium (Cornelis et al. 2015)	IGAP database (ADGC, CHARGE, EADI, and GERAD) (Lambert et al. 2013 Stage 1)	129422/NA	54162/17008	European/European	NA	NA
Zhang, Z.-2021 [55]	Coffee consumption	5 (rs2472297, rs4410790, rs7800944, rs17685, rs9902453)	GWAS from the Coffee and Caffeine Genetics Consortium (Cornelis et al. 2015)	FinnGen consortium	129422/NA	176899/3060	European/European	NA	NA
Kwok, M. K.-2016 [56]	Habitual coffee consumption	9 (rs6265, rs8565, rs1260326, rs1481012, rs2470893, rs2472297, rs4410790, rs7800944, rs9902453)	GWAS from the Coffee and Caffeine Genetics Consortium (Cornelis et al. 2015)	IGAP database (ADGC, CHARGE, EADI, and GERAD) (Lambert et al. 2013 Stage 1)	129788/NA	54162/17008	European/European	NA	NA
Andrews, S. J.-2021 [5]	Fish and plant diet	137 (rs10161952, rs10180461, rs10460629, rs10510554, rs10512324, rs10741616, rs10923042, rs10986983, rs11134442, rs11135354, rs11237918, rs113606005, rs113707810, rs114134737, rs11706682, rs11765386, rs11767283, rs117896932, rs11792095, rs11859365, rs11892762, rs12056870, rs12150688, rs1217105, rs1228475, rs1248825, rs12514375, rs12528185, rs12599142, rs12700239, rs12831185, rs12906493, rs1301608…	UKB (Niarchou et al. 2020)	IGAP database (ADGC, CHARGE, EADI, and GERAD) (Lambert et al. 2013 Stage 1)	335576/NA	54162/17008	European/European	NA	31.45
Andrews, S. J.-2021 [5]	Meat diet	98 (rs10045708, rs10055701, rs10064431, rs10200577, rs1022875, rs10809421, rs10842393, rs10900457, rs10907186, rs10934419, rs10972033, rs11571592, rs116586859, rs116627468, rs11760614, rs11772832, rs12052128, rs12103229, rs12140043, rs12231943, rs12232804, rs12435659, rs12960540, rs12967878, rs12974304, rs13007461, rs13197257, rs13340130, rs136528, rs139911, rs147032165, rs1487482, rs151207360, r…	UKB (Niarchou et al. 2020)	IGAP database (ADGC, CHARGE, EADI, and GERAD) (Lambert et al. 2013 Stage 1)	335576/NA	54162/17008	European/European	NA	26.88
Nutrients-mineral nutrition
Shi, Y.-2021 [57]	Serum calcium	14 (rs10491003, rs11967485, rs12150338, rs1550532, rs1570669, rs17711722, rs1801725, rs2281558, rs2885836, rs4074995, rs7336933, rs7481584, rs780094, rs9447004)	Serum calcium GWAS dataset (O’seaghdha et al. 2013)	IGAP database (ADGC, CHARGE, EADI, and GERAD/PERADES) (Kunkle et al. 2019 Stage 1)	61079/NA	63926/21982	European/European	NA	NA
Shi, Y.-2021 [57]	Serum calcium	166 (rs61766352, rs629301, rs10737767, rs760077, rs36086195, rs1434282, rs4506486, rs1497826, rs12132412, rs3011, rs6667260, rs111745074, rs841572, rs112174050, rs148756772, rs1848837, rs1448208, rs895418, rs11673819, rs13389219, rs12613807, rs7559013, rs838717, rs10197122, rs60624480, rs1260326, rs10193807, rs6545412, rs12468920, rs6576983, rs16853573, rs2271494, rs73186030, rs1801282, rs2851961…	UKB (Young et al. 2021)	IGAP database (ADGC, CHARGE, EADI, and GERAD/PERADES) (Kunkle et al. 2019 Stage 1)	305349/NA	63926/21982	European/European	NA	NA
He, Y.-2020 [58]	Serum calcium	6 (rs1550532, rs1801725, rs10491003, rs7336933, rs1570669, rs17711722)	Serum calcium GWAS dataset (O’seaghdha et al. 2013)	IGAP database (ADGC, CHARGE, EADI, and GERAD) (Lambert et al. 2013 Stage 1)	61079/NA	54162/17008	European/European	0.0081	443.29
Cheng, W. W.-2019 [59]	Serum calcium	7 (rs10491003, rs1550532, rs1570669, rs1801725, rs7336933, rs7481584, rs780094)	Serum calcium GWAS dataset (O’seaghdha et al. 2013)	IGAP database (ADGC, CHARGE, EADI, and GERAD) (Lambert et al. 2013 Stage 1)	39400/NA	54162/17008	European/European	NA	NA
Cheng, W. W.-2019 [59]	Magnesium	4 (rs11144134, rs13146355, rs3925584, rs4072037)	International CHARGE Alliance (Meyer et al. 2010)	IGAP database (ADGC, CHARGE, EADI, and GERAD) (Lambert et al. 2013 Stage 1)	15366/NA	54162/17008	European/European	NA	NA
Cheng, W. W.-2019 [59]	Iron	11 (rs174577, rs1800562, rs411988, rs4921915, rs6486121, rs651007, rs7385804, rs744653, rs8177179, rs855791, rs9990333)	GWAS (Benyamin et al. 2014)	IGAP database (ADGC, CHARGE, EADI, and GERAD) (Lambert et al. 2013 Stage 1)	48972/NA	54162/17008	European/European	NA	NA
Cheng, W. W.-2019 [59]	Copper	2 (rs1175550, rs2769264)	Queensland Institute of Medicine's twins and their families (Australia) (Evans et al. 2013)	IGAP database (ADGC, CHARGE, EADI, and GERAD) (Lambert et al. 2013 Stage 1)	2603/NA	54162/17008	Australian/European	NA	NA
Cheng, W. W.-2019 [59]	Zinc	2 (rs1532423, rs2120019)	Queensland Institute of Medicine's twins and their families (Australia) (Evans et al. 2013)	IGAP database (ADGC, CHARGE, EADI, and GERAD) (Lambert et al. 2013 Stage 1)	2603/NA	54162/17008	Australian/European	NA	NA
Nutrients-polyunsaturated fatty acids
Tomata, Y.-2020 [60]	Arachidonic acid (AA, 20:4n6)	2 (rs174547, rs16966952)	CHARGE (Guan et al. 2014)	PGC-ALZ, IGAP, ADSP, UKB (Jansen et al. 2019 Phase 3)	8631/NA	455258/71880	European/European	NA	>10
Tomata, Y.-2020 [60]	Arachidonic acid (AA, 20:4n6)	2 (rs174547, rs16966952)	CHARGE (Guan et al. 2014)	IGAP database (ADGC, CHARGE, EADI, and GERAD/PERADES) (Kunkle et al. 2019 Stage 1)	8631/NA	63926/21982	European/European	NA	>10
Tomata, Y.-2020 [60]	Eicosapentaenoic acid (EPA, 20:5n3)	2 (rs3798713, rs174538)	CHARGE (Lemaitre et al. 2011)	PGC-ALZ, IGAP, ADSP, UKB (Jansen et al. 2019 Phase 3)	8866/NA	455258/71880	European/European	NA	>10
Tomata, Y.-2020 [60]	Eicosapentaenoic acid (EPA, 20:5n3)	2 (rs3798713, rs174538)	CHARGE (Lemaitre et al. 2011)	IGAP database (ADGC, CHARGE, EADI, and GERAD/PERADES) (Kunkle et al. 2019 Stage 1)	8866/NA	63926/21982	European/European	NA	>10
Tomata, Y.-2020 [60]	Linoleic acid (LA, 18:2n6)	3 (rs10740118, rs174547, rs16966952)	CHARGE (Guan et al. 2014)	PGC-ALZ, IGAP, ADSP, UKB (Jansen et al. 2019 Phase 3)	8631/NA	455258/71880	European/European	NA	>10
Tomata, Y.-2020 [60]	Linoleic acid (LA, 18:2n6)	3 (rs10740118, rs174547, rs16966952)	CHARGE (Guan et al. 2014)	IGAP database (ADGC, CHARGE, EADI, and GERAD/PERADES) (Kunkle et al. 2019 Stage 1)	8631/NA	63926/21982	European/European	NA	>10
Wang, Z. -2020 [1]	Linoleic acid	71 (NA)	CHARGE (Guan et al. 2014)	IGAP database (ADGC, CHARGE, EADI, and GERAD) (Lambert et al. 2013 Stage 1)	8631/NA	54162/17008	European/European	NA	105.52
Tomata, Y.-2020 [60]	α-Linolenic acid (ALA, 18:3n3)	1 (rs174547)	CHARGE (Lemaitre et al. 2011)	PGC-ALZ, IGAP, ADSP, UKB (Jansen et al. 2019 Phase 3)	8866/NA	455258/71880	European/European	NA	>10
Tomata, Y.-2020 [60]	α-Linolenic acid (ALA, 18:3n3)	1 (rs174547)	CHARGE (Lemaitre et al. 2011)	IGAP database (ADGC, CHARGE, EADI, and GERAD/PERADES) (Kunkle et al. 2019 Stage 1)	8866/NA	63926/21982	European/European	NA	>10
Tomata, Y.-2020 [60]	Docosapentaenoic acid (DPA, 22:5n3)	3 (rs780094, rs3734398, rs174547)	CHARGE (Lemaitre et al. 2011)	PGC-ALZ, IGAP, ADSP, UKB (Jansen et al. 2019 Phase 3)	8866/NA	455258/71880	European/European	NA	>10
Tomata, Y.-2020 [60]	Docosapentaenoic acid (DPA, 22:5n3)	3 (rs780094, rs3734398, rs174547)	CHARGE (Lemaitre et al. 2011)	IGAP database (ADGC, CHARGE, EADI, and GERAD/PERADES) (Kunkle et al. 2019 Stage 1)	8866/NA	63926/21982	European/European	NA	>10
Tomata, Y.-2020 [60]	Docosahexaenoic acid (DHA, 22:6n3)	1 (rs2236212)	CHARGE (Lemaitre et al. 2011)	PGC-ALZ, IGAP, ADSP, UKB (Jansen et al. 2019 Phase 3)	8866/NA	455258/71880	European/European	NA	>10
Tomata, Y.-2020 [60]	Docosahexaenoic acid (DHA, 22:6n3)	1 (rs2236212)	CHARGE (Lemaitre et al. 2011)	IGAP database (ADGC, CHARGE, EADI, and GERAD/PERADES) (Kunkle et al. 2019 Stage 1)	8866/NA	63926/21982	European/European	NA	>10
Lord, J.-2021 [59]	22:6, Docosahexaenoic acid	5 (rs174546, rs261334, rs143988316, rs2281591, rs11604424)	Metabolite GWAS (Kettunen et al. 2016)	IGAP database (ADGC, CHARGE, EADI, and GERAD/PERADES) (Kunkle et al. 2019 Stage 1)	Nearly 25000	63926/21982	European/European	NA	268.016
Lord, J.-2021 [61]	Omega-3 fatty acids	5 (rs174546, rs1260326, rs143988316, rs11604424, rs1077835)	Metabolite GWAS (Kettunen et al. 2016)	IGAP database (ADGC, CHARGE, EADI, and GERAD/PERADES) (Kunkle et al. 2019 Stage 1)	13544/NA	63926/21982	European/European	NA	338.245
Lord, J.-2021 [61]	Mono-unsaturated fatty acids	6 (rs1260326, rs1800588, rs964184, rs115849089, rs8107974, rs41272659)	Metabolite GWAS (Kettunen et al. 2016)	IGAP database (ADGC, CHARGE, EADI, and GERAD/PERADES) (Kunkle et al. 2019 Stage 1)	13535/NA	63926/21982	European/European	NA	349.103
Lord, J.-2021 [61]	Other polyunsaturated fatty acids than 18:2	6 (rs174547, rs1077835, rs143988316, rs1260326, rs3741298, rs36016715)	Metabolite GWAS (Kettunen et al. 2016)	IGAP database (ADGC, CHARGE, EADI, and GERAD/PERADES) (Kunkle et al. 2019 Stage 1)	13549/NA	63926/21982	European/European	NA	1335.95
Nutrients-amino acid
Larsson, S. C.-2017 [4]	Total homocysteine	18 (rs12134663, rs1801133, rs2275565, rs4660306, rs1047891, rs548987, rs9369898, rs42648, rs12780845, rs1801222, rs7130284, rs957140, rs2251468, rs12921383, rs154657, rs838133, rs234709, rs2851391)	Meta analysis of GWAS on total homocysteine (van Meurs et al. 2013)	IGAP database (ADGC, CHARGE, EADI, and GERAD) (Lambert et al. 2013 Stage 1)	44147/NA	54162/17008	European/European	0.059	178
Roostaei, T.-2018 [62]	Total homocysteine	13 (Polygenic score (rs1801133, rs7130284 , rs154657, rs1047891, rs234709, rs548987, rs2275565, rs2251468, rs1801222, rs9369898, rs4660306, rs838133, rs42648))	Meta analysis of GWAS on total homocysteine (van Meurs et al. 2013)	The National Institute on Aging Alzheimer’s Disease Centers Cohort (Naj et al. 2011), Multi-Site Collaborative Study for Genotype-Phenotype Associations in Alzheimer’s Disease (Li et al. 2008), Alzheimer’s Disease Neuroimaging Initiative (Weiner et al. 2010), and Rush Alzheimer’s Disease Center Religious Orders Study and Memory and Aging Project (Bennett et al. 2012)	44147/NA	6987/4099	European/European	0.05	NA
Adams, C. D.-2020 [63]	Circulating glutamine	4 (rs1260326, rs2657879, rs6729711, rs7078003)	GWAS for circulating metabolites (Kettunen et al. 2016)	IGAP database (ADGC, CHARGE, EADI, and GERAD) (Lambert et al. 2013 Stage 1)	24925/NA	54162/17008	European/European	0.019	119
Larsson, S. C.-2017 [64]	Isoleucine	4 (rs7678928, rs1420601, rs75950518, rs58101275)	Meta-analysis of the Fenland study with public GWAS results from KORA and TwinsUK (Lotta et al. 2016)	IGAP database (ADGC, CHARGE, EADI, and GERAD) (Lambert et al. 2013 Stage 1)	16596/NA	54162/17008	European/European	NA	NA
Larsson, S. C.-2017 [64]	Leucine	1 (rs1440581)	Meta-analysis of the Fenland study with public GWAS results from KORA and TwinsUK (Lotta et al. 2016)	IGAP database (ADGC, CHARGE, EADI, and GERAD) (Lambert et al. 2013 Stage 1)	16596/NA	54162/17008	European/European	NA	NA
Larsson, S. C.-2017 [64]	Valine	1 (rs1440581)	Meta-analysis of the Fenland study with public GWAS results from KORA and TwinsUK (Lotta et al. 2016)	IGAP database (ADGC, CHARGE, EADI, and GERAD) (Lambert et al. 2013 Stage 1)	16596/NA	54162/17008	European/European	NA	NA
Nutrients-vitamin
Gagliano Taliun, S. A.-2019 [65]	Vitamin B12 levels	9 (rs1131603, rs2270655, rs2336573, rs3742801, rs41281112, rs602662, rs1801222, rs34324219, rs1141321)	Progetto Nutrizione study (Tanaka et al. 2009); European Meta-analysis: women in NHSCGEMS 1 men & women in SHARe (Hazra et al. 2009); Icelandic (1K WGS; impute rest) 1 Danish exome (Grarup et al. 2013); Stroke patients in the Vitamin Intervention for Stroke Prevention trial (Keene et al. 2014)	PGC-ALZ, IGAP, ADSP, UKB (Jansen et al. 2019 Phase 3)	Nearly 63400/NA	455258/71880	European/European	NA	NA
Larsson, S. C.-2017 [4]	Serum vitamin B12	7 (rs2270655, rs1141321, rs1801222, rs34324219, rs3742801, rs2336573, rs1131603)	GWAS of serum folate and Vitamin B12 (Grarup et al. 2017)	IGAP database (ADGC, CHARGE, EADI, and GERAD) (Lambert et al. 2013 Stage 1)	45576/NA	54162/17008	European/European	0.063	310
Liu, H.-2021 [66]	Plasma vitamin C	11 (rs10051765, rs10136000, rs117885456, rs13028225, rs174547, rs2559850, rs33972313, rs56738967, rs6693447, rs7740812, rs9895661)	Fenland study, EPIC-InterAct study, EPIC-Norfolk study, EPIC-CVD study (Zheng et al. 2021)	IGAP database (ADGC, CHARGE, EADI, and GERAD/PERADES) (Kunkle et al. 2019 Stage 1)	52018/NA	63926/21982	European/European	0.0185	NA
Liu, H.-2021 [66]	Plasma vitamin C	11 (rs10051765, rs10136000, rs117885456, rs13028225, rs174547, rs2559850, rs33972313, rs56738967, rs6693447, rs7740812, rs9895661)	Fenland study, EPIC-InterAct study, EPIC-Norfolk study, EPIC-CVD study (Zheng et al. 2021)	UKB AD proxy phenotype GWAS dataset (Marioni et al. 2018)	52018/NA	314278/42034	European/European	0.0185	NA
Liu, H.-2021 [66]	Plasma vitamin C	11 (rs10051765, rs10136000, rs117885456, rs13028225, rs174547, rs2559850, rs33972313, rs56738967, rs6693447, rs7740812, rs9895661)	Fenland study, EPIC-InterAct study, EPIC-Norfolk study, EPIC-CVD study (Zheng et al. 2021)	Maternal AD group from UKB (Marioni et al. 2018)	52018/NA	288676/27696	European/European	0.0185	NA
Liu, H.-2021 [66]	Plasma vitamin C	11 (rs10051765, rs10136000, rs117885456, rs13028225, rs174547, rs2559850, rs33972313, rs56738967, rs6693447, rs7740812, rs9895661)	Fenland study, EPIC-InterAct study, EPIC-Norfolk study, EPIC-CVD study (Zheng et al. 2021)	Paternal AD group from UKB (Marioni et al. 2018)	52018/NA	260279/14338	European/European	0.0185	NA
Chen, L.-2021 [67]	Plasma vitamin C	10 (rs13028225, rs6693447, rs56738967, rs10136000, rs117885456, rs174547, rs10051765, rs9895661, rs2559850, rs33972313)	Fenland study, EPIC-InterAct study, EPIC-Norfolk study, EPIC-CVD study (Zheng et al. 2021)	PGC-ALZ, IGAP, ADSP, UKB (Jansen et al. 2019 Phase 3)	52018/NA	455258/71880	European/European	0.0104	542.1
Williams, D. M.-2019 [68]	Circulating ascorbate: vitamin C	1 (rs33972313)	Candidate locus meta-analysis (Timpson et al. 2010)	IGAP database (ADGC, CHARGE, EADI, and GERAD) (Lambert et al. 2013 Stage 1)	15087/NA	54162/17008	European/ European	0.009	NA
Wang, L.-2020 [69]	Circulating Vitamin D Levels: 25(OH)D levels	6 (rs3755967, rs12785878, rs10741657, rs17216707, rs10745742, rs8018720)	SUNLIGHT Consortium GWAS (Zheng et al. 2018)	IGAP database (ADGC, CHARGE, EADI, and GERAD/PERADES) (Kunkle et al. 2019 Stage 1)	79366/NA	63926/21982	European/European	0.0284	1869.57
Wang, L.-2020 [69]	Circulating Vitamin D Levels: 25(OH)D levels	6 (rs3755967, rs12785878, rs10741657, rs17216707, rs10745742, rs8018720)	SUNLIGHT Consortium GWAS (Zheng et al. 2018)	UKB (Marioni et al. 2018)	79366/NA	314278/42034	European/European	0.0284	9187.39
Larsson, S. C.-2017 [4]	Circulating Vitamin D Levels: 25(OH)D levels	4 (rs2282679, rs10741657, rs12785878, rs6013897)	GWAS (Vimaleswaran et al. 2013)	IGAP database (ADGC, CHARGE, EADI, and GERAD) (Lambert et al. 2013 Stage 1)	42024/NA	54162/17008	European/European	0.036	487
Larsson, S. C.-2018 [70]	Serum 25(OH)D	7 (rs3755967, rs117913124, rs12785878, rs10741657, rs17216707, rs1968487, rs8018720)	GWAS of 25(OH)D levels (Jiang et al. 2018, Manousaki et al. 2017)	IGAP database (ADGC, CHARGE, EADI, and GERAD) (Lambert et al. 2013 Stage 1)	121640/NA	54162/17008	European/European	0.075	NA
Mokry, L. E.-2016 [71]	Vitamin D: 25(OH)D levels	4 (rs2282679, rs10741657, rs12785878, rs6013897)	Study of Underlying Genetic Determinants of Vitamin D and Highly Related Traits Consortium (Wang et al. 2010); Canadian Multicentre Osteoporosis Study	IGAP database (ADGC, CHARGE, EADI, and GERAD) (Lambert et al. 2013 Stage 1)	33996/NA	54162/17008	European/European	0.0244	53.59
Williams, D. M.-2019 [68]	Retinol: vitamin A	1 (rs10882272)	GWAS of three cohorts (Alpha-Tocopherol, Beta-Carotene Cancer Prevention Study cohort; Prostate, Lung, Colorectal and Ovarian Cancer Screening Trial Study; Nurses’ Health Study (Mondul et al. 2011)	IGAP database (ADGC, CHARGE, EADI, and GERAD) (Lambert et al. 2013 Stage 1)	9302/NA	54162/17008	European/ European	0.005	> 10
Williams, D. M.-2019 [68]	β-carotene	4 (rs12934922, rs4448930, rs4889286, rs7501331)	GWAS (Ferrucci et al. 2009) & fine-mapping study	IGAP database (ADGC, CHARGE, EADI, and GERAD) (Lambert et al. 2013 Stage 1)	6276/2344	54162/17008	European/ European	0.061	> 10
Larsson, S. C.-2017 [4]	Serum folate: vitamin B9	2 (rs1801133, rs652197)	GWAS of serum folate and Vitamin B12 (Grarup et al. 2017)	IGAP database (ADGC, CHARGE, EADI, and GERAD) (Lambert et al. 2013 Stage 1)	37456/NA	54162/17008	European/European	0.01	271
Liu, G.-2018 [72]	Circulating vitamin E levels	3 (rs964184, rs2108622, rs11057830)	Alpha-Tocopherol, Beta-Carotene Cancer Prevention Study cohort; Prostate, Lung, Colorectal and Ovarian Cancer Screening Trial Study; Nurses’ Health Study (Major et al. 2011)	IGAP database (ADGC, CHARGE, EADI, and GERAD) (Lambert et al. 2013 Stage 1)	7781/NA	54162/17008	European/European	0.017	937.68
Biochemical index
Lord, J.-2021 [61]	Mean diameter for HDL particles	9 (rs1532085, rs247617, rs6065904, rs174578, rs6507939, rs75551077, rs67053123, rs1883025, rs4860970)	Metabolite GWAS (Kettunen et al. 2016)	IGAP database (ADGC, CHARGE, EADI, and GERAD/PERADES) (Kunkle et al. 2019 Stage 1)	19273/NA	63926/21982	European/European	NA	1265.03
Lord, J.-2021 [61]	Total cholesterol in large HDL	10 (rs247617, rs261291, rs6065904, rs291, rs174583, rs6507939, rs67053123, rs964184, rs6544366, rs1883025)	Metabolite GWAS (Kettunen et al. 2016)	IGAP database (ADGC, CHARGE, EADI, and GERAD/PERADES) (Kunkle et al. 2019 Stage 1)	21558/NA	63926/21982	European/European	NA	1147.63
Lord, J.-2021 [61]	Cholesterol esters in large HDL	9 (rs247617, rs261291, rs6065904, rs75551077, rs174529, rs6507939, rs67053123, rs964184, rs6544366)	Metabolite GWAS (Kettunen et al. 2016)	IGAP database (ADGC, CHARGE, EADI, and GERAD/PERADES) (Kunkle et al. 2019 Stage 1)	19273/NA	63926/21982	European/European	NA	1028.16
Lord, J.-2021 [61]	Free cholesterol in large HDL	11 (rs247617, rs261291, rs6065904, rs291, rs174578, rs6507939, rs67053123, rs964184, rs6957745, rs1883025, rs6544366)	Metabolite GWAS (Kettunen et al. 2016)	IGAP database (ADGC, CHARGE, EADI, and GERAD/PERADES) (Kunkle et al. 2019 Stage 1)	21559/NA	63926/21982	European/European	NA	1146.06
Lord, J.-2021 [61]	Total lipids in large HDL	8 (rs1532085, rs247617, rs6065904, rs174578, rs291, rs6507939, rs67053123, rs964184)	Metabolite GWAS (Kettunen et al. 2016)	IGAP database (ADGC, CHARGE, EADI, and GERAD/PERADES) (Kunkle et al. 2019 Stage 1)	19273/NA	63926/21982	European/European	NA	1029.99
Lord, J.-2021 [61]	Concentration of large HDL particles	8 (rs1532085, rs247617, rs6065904, rs174578, rs291, rs6507939, rs67053123, rs964184)	Metabolite GWAS (Kettunen et al. 2016)	IGAP database (ADGC, CHARGE, EADI, and GERAD/PERADES) (Kunkle et al. 2019 Stage 1)	19273/NA	63926/21982	European/European	NA	1027.63
Lord, J.-2021 [61]	Phospholipids in large HDL	9 (rs247617, rs1532085, rs6065904, rs174578, rs291, rs6507939, rs964184, rs67053123, rs609526)	Metabolite GWAS (Kettunen et al. 2016)	IGAP database (ADGC, CHARGE, EADI, and GERAD/PERADES) (Kunkle et al. 2019 Stage 1)	19273/NA	63926/21982	European/European	NA	991.559
Lord, J.-2021 [61]	Triglycerides in small HDL	9 (rs964184, rs3764261, rs79236614, rs6065904, rs2954029, rs4296389, rs6957745, rs6511720, rs9472125)	Metabolite GWAS (Kettunen et al. 2016)	IGAP database (ADGC, CHARGE, EADI, and GERAD/PERADES) (Kunkle et al. 2019 Stage 1)	21558/NA	63926/21982	European/European	NA	762.614
Lord, J.-2021 [61]	Total cholesterol in very large HDL	10 (rs261291, rs1532624, rs4810479, rs174547, rs2575876, rs1943973, rs148527372, rs686030, rs61803025, rs67053123)	Metabolite GWAS (Kettunen et al. 2016)	IGAP database (ADGC, CHARGE, EADI, and GERAD/PERADES) (Kunkle et al. 2019 Stage 1)	21540/NA	63926/21982	European/European	NA	807.48
Lord, J.-2021 [61]	Cholesterol esters in very large HDL	9 (rs261291, rs1532624, rs6073958, rs174547, rs2575876, rs1943973, rs61803025, rs148527372, rs34562254)	Metabolite GWAS (Kettunen et al. 2016)	IGAP database (ADGC, CHARGE, EADI, and GERAD/PERADES) (Kunkle et al. 2019 Stage 1)	19273/NA	63926/21982	European/European	NA	723.809
Lord, J.-2021 [61]	Free cholesterol in very large HDL	11 (rs1532085, rs3764261, rs6073958, rs174578, rs1883025, rs6507939, rs4503368, rs75551077, rs6544366, rs67053123, rs686030)	Metabolite GWAS (Kettunen et al. 2016)	IGAP database (ADGC, CHARGE, EADI, and GERAD/PERADES) (Kunkle et al. 2019 Stage 1)	21542/NA	63926/21982	European/European	NA	1012.93
Lord, J.-2021 [61]	Total lipids in very large HDL	10 (rs1532085, rs3764261, rs6073958, rs174529, rs2575876, rs6507939, rs67053123, rs4503368, rs686030, rs75551077)	Metabolite GWAS (Kettunen et al. 2016)	IGAP database (ADGC, CHARGE, EADI, and GERAD/PERADES) (Kunkle et al. 2019 Stage 1)	19273/NA	63926/21982	European/European	NA	998.356
Lord, J.-2021 [61]	Concentration of very large HDL particles	9 (rs261291, rs6065904, rs3764261, rs174547, rs2575876, rs67053123, rs4503368, rs6507939, rs75835816)	Metabolite GWAS (Kettunen et al. 2016)	IGAP database (ADGC, CHARGE, EADI, and GERAD/PERADES) (Kunkle et al. 2019 Stage 1)	19273/NA	63926/21982	European/European	NA	922.948
Lord, J.-2021 [61]	Phospholipids in very large HDL	11 (rs1532085, rs247617, rs6065904, rs174529, rs67053123, rs2575876, rs4503368, rs291, rs6507939, rs6544366, rs686030)	Metabolite GWAS (Kettunen et al. 2016)	IGAP database (ADGC, CHARGE, EADI, and GERAD/PERADES) (Kunkle et al. 2019 Stage 1)	19273/NA	63926/21982	European/European	NA	1193.62
Li, Q. S.-2020 [31]	LDL-C	78 (NA)	GLGC (Willer et al. 2013)	PGC-ALZ, IGAP, ADSP, UKB (Jansen et al. 2019 Phase 3)	173082/NA	455258/71880	Mixed (European, East Asian, South Asian, and African ancestry)/European	NA	NA
Li, Q. S.-2020 [31]	LDL-C	38 (NA)	GLGC (Willer et al. 2013)	PGC-ALZ, IGAP, ADSP, UKB (Jansen et al. 2019 Phase 3)	83198/NA	455258/71880	Mixed (European, East Asian, South Asian, and African ancestry)/European	NA	NA
Zhang, Q.-2020 [2]	LDL-C	72 (NA)	GLGC (Willer et al. 2013)	IGAP database (ADGC, CHARGE, EADI, and GERAD) (Lambert et al. 2013 Stage 1)	196476/NA	54162/17008	Mixed (European, East Asian, South Asian, and African ancestry)/European	NA	NA
Proitsi, P.-2014 [73]	LDL-C	55 (rs10102164, rs10401969, rs10490626, rs11065987, rs11136341, rs1122046, rs11563251, rs1169288, rs12027135, rs1250229, rs12670798, rs12748152, rs12916, rs1367117, rs1564348, rs17404153, rs174546, rs1800562, rs1801689, rs2000999, rs2030746, rs2072183, rs2081687, rs2131925, rs2255141, rs2328223, rs2479409, rs2642442, rs267733, rs2710642, rs2902940, rs2954029, rs314253, rs364585, rs3757354, rs3764…	GLGC (Willer et al. 2013)	MRC-WTCCC2	188577/NA	9398/3234	European/European	0.0183	9.5
Proitsi, P.-2014 [73]	LDL-C	55 (rs10102164, rs10401969, rs10490626, rs11065987, rs11136341, rs1122046, rs11563251, rs1169288, rs12027135, rs1250229, rs12670798, rs12748152, rs12916, rs1367117, rs1564348, rs17404153, rs174546, rs1800562, rs1801689, rs2000999, rs2030746, rs2072183, rs2081687, rs2131925, rs2255141, rs2328223, rs2479409, rs2642442, rs267733, rs2710642, rs2902940, rs2954029, rs314253, rs364585, rs3757354, rs3764…	GLGC (Willer et al. 2013)	Institute of Psychiatry Plus (IOP+)	188577/NA	663/350	European/European	0.0183	9.5
Proitsi, P.-2014 [73]	LDL-C	55 (rs10102164, rs10401969, rs10490626, rs11065987, rs11136341, rs1122046, rs11563251, rs1169288, rs12027135, rs1250229, rs12670798, rs12748152, rs12916, rs1367117, rs1564348, rs17404153, rs174546, rs1800562, rs1801689, rs2000999, rs2030746, rs2072183, rs2081687, rs2131925, rs2255141, rs2328223, rs2479409, rs2642442, rs267733, rs2710642, rs2902940, rs2954029, rs314253, rs364585, rs3757354, rs3764…	GLGC (Willer et al. 2013)	ADNI database	188577/NA	517/330	European/European	0.0183	9.5
Benn, M.-2017 [74]	LDL-C	380 (rs7541095, rs2479394, rs9436961, rs2479415, rs2149041, rs17111503, rs2479409, rs11583680, rs10888897, rs557435, rs602705, rs505151, rs1475701, rs287227, rs4926670, rs2047422, rs4927207, rs2647286, rs6662286, rs1874775, rs4927216, rs10493322, rs12092541, rs7555577, rs12042319, rs11207997, rs2031373, rs1168085, rs1168086, rs1168089, rs912540, rs12130333, rs1337247, rs676385, rs648673, rs611060…	GLGC (Willer et al. 2013)	IGAP database (ADGC, CHARGE, EADI, and GERAD) (Lambert et al. 2013 Stage 1)	95454/NA	54162/17008	European/European	NA	NA
Zhu, Z.-2018 [26]	LDL-C	128 (NA)	GLGC (Willer et al. 2013)	IGAP database (ADGC, CHARGE, EADI, and GERAD) (Lambert et al. 2013 Stage 1)	188577/NA	54162/17008	European/European	NA	NA
Williams, D. M.-2020 [75]	LDL-C	54 (rs10102164, rs1016988, rs10401969, rs10490626, rs10885997, rs11065987, rs11136343, rs11220462, rs1169288, rs12208357, rs1250229, rs12670798, rs12748152, rs1564348, rs17404153, rs174546, rs1800562, rs1801689, rs1891110, rs2000999, rs2030746, rs2076674, rs2081687, rs2125345, rs2131925, rs2239619, rs2255141, rs2328223, rs267733, rs28929474, rs314253, rs3177928, rs351855, rs364585, rs3764261, rs3…	GLGC (Willer et al. 2013), MAGNETIC consortium (Kettunen J et al. 2016), GLGC Exome-wide (Liu et al. 2017)	IGAP database (ADGC, CHARGE, EADI, and GERAD/PERADES) (Kunkle et al. 2019 Stage 1)	14004-295826/NA	63926/21982	European/European	NA	NA
Williams, D. M.-2020 [75]	LDL-C	55 (rs10102164, rs1016988, rs10401969, rs10490626, rs10885997, rs11065987, rs11136343, rs11220462, rs1169288, rs12208357, rs1250229, rs12670798, rs12748152, rs1564348, rs17404153, rs174546, rs1800562, rs1801689, rs1891110, rs2000999, rs2030746, rs2076674, rs2081687, rs2125345, rs2131925, rs2239619, rs2255141, rs2328223, rs267733, rs28929474, rs314253, rs3177928, rs351855, rs364585, rs3764261, rs3…	GLGC (Willer et al. 2013), MAGNETIC consortium (Kettunen J et al. 2016), GLGC Exome-wide (Liu et al. 2017)	PGC (Jansen et al. 2019)	14004-295826/NA	17477/2736	European/European	NA	NA
Andrews, S. J.-2021 [5]	HDL-C	127 (rs10019888, rs10087900, rs10093930, rs102275, rs1027087, rs103294, rs10460587, rs10468017, rs1047891, rs10761771, rs10789752, rs10808546, rs10900522, rs10928512, rs11045163, rs11065987, rs112006356, rs11765979, rs11789603, rs11865578, rs12133576, rs12145743, rs12412743, rs12720922, rs12740374, rs12748152, rs12801636, rs12930375, rs13076253, rs13099479, rs13107325, rs13379043, rs13702, rs1482…	GLGC (Willer et al. 2013)	IGAP database (ADGC, CHARGE, EADI, and GERAD) (Lambert et al. 2013 Stage 1)	188577/NA	54162/17008	European/European	NA	96.14
Zhang, Q.-2020 [2]	HDL-C	85 (NA)	GLGC (Willer et al. 2013)	IGAP database (ADGC, CHARGE, EADI, and GERAD) (Lambert et al. 2013 Stage 1)	196476/NA	54162/17008	Mixed (European, East Asian, South Asian, and African ancestry)/European	NA	NA
Li, Q. S.-2020 [31]	HDL-C	40 (NA)	GLGC (Willer et al. 2013)	PGC-ALZ, IGAP, ADSP, UKB (Jansen et al. 2019 Phase 3)	92860/NA	455258/71880	Mixed (European, East Asian, South Asian and African)/European	NA	NA
Li, Q. S.-2020 [31]	HDL-C	84 (NA)	GLGC (Willer et al. 2013)	PGC-ALZ, IGAP, ADSP, UKB (Jansen et al. 2019 Phase 3)	187167/NA	455258/71880	Mixed (European, East Asian, South Asian and African)/European	NA	NA
Proitsi, P.-2014 [71]	HDL-C	69 (rs10019888, rs1047891, rs1121980, rs11246602, rs11613352, rs11869286, rs12145743, rs12328675, rs12678919, rs12748152, rs12801636, rs12967135, rs13107325, rs13326165, rs1532085, rs1689800, rs16942887, rs17145738, rs17173637, rs17404153, rs174546, rs17695224, rs1800961, rs181362, rs1883025, rs1936800, rs2013208, rs2290547, rs2293889, rs2606736, rs2652834, rs2923084, rs2925979, rs2954029, rs2972…	GLGC (Willer et al. 2013)	MRC-WTCCC2	188577/NA	9398/3234	European/European	0.0419	22.2
Proitsi, P.-2014 [71]	HDL-C	69 (rs10019888, rs1047891, rs1121980, rs11246602, rs11613352, rs11869286, rs12145743, rs12328675, rs12678919, rs12748152, rs12801636, rs12967135, rs13107325, rs13326165, rs1532085, rs1689800, rs16942887, rs17145738, rs17173637, rs17404153, rs174546, rs17695224, rs1800961, rs181362, rs1883025, rs1936800, rs2013208, rs2290547, rs2293889, rs2606736, rs2652834, rs2923084, rs2925979, rs2954029, rs2972…	GLGC (Willer et al. 2013)	IOP+	188577/NA	663/350	European/European	0.0419	22.2
Proitsi, P.-2014 [71]	HDL-C	69 (rs10019888, rs1047891, rs1121980, rs11246602, rs11613352, rs11869286, rs12145743, rs12328675, rs12678919, rs12748152, rs12801636, rs12967135, rs13107325, rs13326165, rs1532085, rs1689800, rs16942887, rs17145738, rs17173637, rs17404153, rs174546, rs17695224, rs1800961, rs181362, rs1883025, rs1936800, rs2013208, rs2290547, rs2293889, rs2606736, rs2652834, rs2923084, rs2925979, rs2954029, rs2972…	GLGC (Willer et al. 2013)	ADNI database	188577/NA	517/330	European/European	0.0419	22.2
Andrews, S. J.-2021 [5]	TG	95 (rs10069535, rs10090367, rs1035744, rs10401969, rs10440120, rs10501321, rs10513688, rs1054623, rs10761762, rs10770914, rs10790162, rs10832027, rs10861661, rs11057408, rs11171894, rs11613352, rs11820504, rs11974409, rs12043350, rs12282721, rs12412743, rs12423664, rs12602912, rs1260326, rs12676857, rs12678919, rs12748152, rs12940887, rs1321257, rs13326165, rs13389219, rs1341267, rs138457, rs1427…	GLGC (Willer et al. 2013)	IGAP database (ADGC, CHARGE, EADI, and GERAD) (Lambert et al. 2013 Stage 1)	188577/NA	54162/17008	European/European	NA	106.93
Proitsi, P.-2014 [73]	TG	40 (rs4846914, rs2972146, rs4765127, rs1532085, rs3764261, rs6065906, rs6882076, rs10401969, rs2131925, rs1260326, rs645040, rs442177, rs9686661, rs13238203, rs17145738, rs11776767, rs1495741, rs12678919, rs2954029, rs10761731, rs2068888, rs174546, rs174546, rs964184, rs11613352, rs2412710, rs2929282, rs11649653, rs5756931, rs12748152, rs1936800, rs1121980, rs6831256, rs998584, rs38855, rs1832007…	GLGC (Willer et al. 2013)	MRC-WTCCC2	188577/NA	9398/3234	European/European	0.0434	23.1
Proitsi, P.-2014 [73]	TG	40 (rs4846914, rs2972146, rs4765127, rs1532085, rs3764261, rs6065906, rs6882076, rs10401969, rs2131925, rs1260326, rs645040, rs442177, rs9686661, rs13238203, rs17145738, rs11776767, rs1495741, rs12678919, rs2954029, rs10761731, rs2068888, rs174546, rs174546, rs964184, rs11613352, rs2412710, rs2929282, rs11649653, rs5756931, rs12748152, rs1936800, rs1121980, rs6831256, rs998584, rs38855, rs1832007…	GLGC (Willer et al. 2013)	IOP+	188577/NA	663/350	European/European	0.0434	23.1
Proitsi, P.-2014 [73]	TG	40 (rs4846914, rs2972146, rs4765127, rs1532085, rs3764261, rs6065906, rs6882076, rs10401969, rs2131925, rs1260326, rs645040, rs442177, rs9686661, rs13238203, rs17145738, rs11776767, rs1495741, rs12678919, rs2954029, rs10761731, rs2068888, rs174546, rs174546, rs964184, rs11613352, rs2412710, rs2929282, rs11649653, rs5756931, rs12748152, rs1936800, rs1121980, rs6831256, rs998584, rs38855, rs1832007…	GLGC (Willer et al. 2013)	ADNI database	188577/NA	517/330	European/European	0.0434	23.1
Dunk, M. M.-2021 [76]	TC	NA (APOE3R versus APOE5+)	ADNI between 2004 and 2017	ADNI between 2004 and 2017	NA/NA	1534/NA	European/European	NA	> 10
Li, Q. S.-2020 [31]	TC	82 (NA)	GLGC (Willer et al. 2013)	PGC-ALZ, IGAP, ADSP, UKB (Jansen et al. 2019 Phase 3)	187365/NA	455258/71880	Mixed (European, East Asian, South Asian and African)/European	NA	NA
Li, Q. S.-2020 [31]	TC	42 (NA)	GLGC (Willer et al. 2013)	PGC-ALZ, IGAP, ADSP, UKB (Jansen et al. 2019 Phase 3)	92260/NA	455258/71880	Mixed (European, East Asian, South Asian and African)/European	NA	NA
Wang, H.-2021 [7]	TC (male)	33 (NA)	GLGC (Willer et al. 2013)	ADGC (Naj et al. 2011, Jun et al. 2016)	188577/NA	8682/4010	European/European	NA	NA
Wang, H.-2021 [7]	TC (female)	32 (NA)	GLGC (Willer et al. 2013)	ADGC (Wang et al. 2021)	188577/NA	12772/5705	European/European	NA	NA
Andrews, S. J.-2021 [5]	TC	123 (rs10088180, rs10184004, rs10185855, rs10468017, rs10773003, rs10832962, rs10876041, rs10900221, rs10904908, rs11153594, rs11187157, rs112201728, rs11220462, rs11563251, rs11591147, rs11644679, rs11694172, rs11753995, rs11781222, rs11789603, rs11802413, rs1198430, rs12265333, rs12309, rs12412743, rs12457927, rs1250229, rs12670798, rs12916, rs13315871, rs138777, rs1408, rs1535, rs17248550, rs1…	GLGC (Willer et al. 2013)	IGAP database (ADGC, CHARGE, EADI, and GERAD) (Lambert et al. 2013 Stage 1)	188577/NA	54162/17008	European/European	NA	96.13
Zhang, Q.-2020 [2]	TC	78 (na)	GLGC (Willer et al. 2013)	IGAP database (ADGC, CHARGE, EADI, and GERAD) (Lambert et al. 2013 Stage 1)	196476/NA	54162/17008	Mixed (European, East Asian, South Asian, and African ancestry)/European	NA	NA
Dunk, M. M.-2021 [76]	TC	70 (rs9987289, rs1883025, rs1532085, rs3764261, rs7241918, rs1800961, rs2479409, rs629301, rs1367117, rs4299376, rs3757354, rs1800562, rs1564348, rs11136341, rs11220462, rs7206971, rs6511720, rs6029526, rs12027135, rs7515577, rs2642442, rs514230, rs7570971, rs2290159, rs12916, rs6882076, rs281498, rs9488822, rs12670798, rs2072183, rs2081687, rs2255141, rs10128711, rs7941030, rs11065987, rs1169288…	GLGC (Willer et al. 2013)	MRC-WTCCC2	188577/NA	9398/3234	European/white population	0.0359	18.9
Dunk, M. M.-2021 [76]	TC	70 (rs9987289, rs1883025, rs1532085, rs3764261, rs7241918, rs1800961, rs2479409, rs629301, rs1367117, rs4299376, rs3757354, rs1800562, rs1564348, rs11136341, rs11220462, rs7206971, rs6511720, rs6029526, rs12027135, rs7515577, rs2642442, rs514230, rs7570971, rs2290159, rs12916, rs6882076, rs281498, rs9488822, rs12670798, rs2072183, rs2081687, rs2255141, rs10128711, rs7941030, rs11065987, rs1169288…	GLGC (Willer et al. 2013)	IOP+	188577/NA	663/350	European/white population	0.0359	18.9
Dunk, M. M.-2021 [76]	TC	70 (rs9987289, rs1883025, rs1532085, rs3764261, rs7241918, rs1800961, rs2479409, rs629301, rs1367117, rs4299376, rs3757354, rs1800562, rs1564348, rs11136341, rs11220462, rs7206971, rs6511720, rs6029526, rs12027135, rs7515577, rs2642442, rs514230, rs7570971, rs2290159, rs12916, rs6882076, rs281498, rs9488822, rs12670798, rs2072183, rs2081687, rs2255141, rs10128711, rs7941030, rs11065987, rs1169288…	GLGC (Willer et al. 2013)	ADNI database	188577/NA	517/330	European/white population	0.0359	18.9
Kunutsor, S. K.-2018 [77]	Serum gamma-glutamyltransferase	26 (rs10513686, rs1076540, rs10908458, rs12145922, rs1260326, rs12968116, rs13030978, rs1335645, rs1497406, rs17145750, rs2073398, rs2140773, rs2739330, rs339969, rs4074793, rs4503880, rs4547811, rs4581712, rs516246, rs6888304, rs7310409, rs754466, rs8038465, rs9296736, rs944002, rs9913711)	GWAS on liver enzymes (Chambers et al. 2011)	IGAP database (ADGC, CHARGE, EADI, and GERAD) (Lambert et al. 2013 combined stage 1 and stage 2)	61089/NA	74046/25580	European/European	0.019	48.4
Fani, L.-2021 [78]	Fibrinogen	53 (NA)	the Cohorts for Heart and Aging Research in Genetic Epidemiology (CHARGE) Inflammation Working Group (de Vries et al. 2016)	IGAP database (ADGC, CHARGE, EADI, and GERAD/PERADES) (Kunkle et al. 2019 Stage 1)	120246/NA	63926/21982	European/European	0.002	NA
Li, G. H.-2021 [79]	TSH (overall)	82 (NA)	GWAS (Meta-analysis of the HUNT study, the MGI biobank and the ThyroidOmics consortium for TSH) (Zhou et al. 2020)	PGC-ALZ, IGAP, ADSP, UKB (Jansen et al. 2019 Phase 3)	119715/NA	455258/71880	European/European	0.1018	13569.2
Li, G. H.-2021 [79]	TSH (overall)	55 (NA)	ThyroidOmics consortium (Teumer et al. 2018)	PGC-ALZ, IGAP, ADSP, UKB (Jansen et al. 2019 Phase 3)	54288/NA	455258/71880	European/European	0.0871	5180.63
Li, G. H.-2021 [79]	TSH (women)	34 (NA)	ThyroidOmics consortium (Teumer et al. 2018)	PGC-ALZ, IGAP, ADSP, UKB (Jansen et al. 2019 Phase 3)	24790/NA	455258/71880	European/European	0.071	1895.61
Li, G. H.-2021 [79]	TSH (men)	38 (NA)	ThyroidOmics consortium (Teumer et al. 2018)	PGC-ALZ, IGAP, ADSP, UKB (Jansen et al. 2019 Phase 3)	21953/NA	455258/71880	European/European	0.0883	2127.19
Li, G. H.-2021 [79]	FT4 (overall)	27 (NA)	ThyroidOmics consortium (Teumer et al. 2018)	PGC-ALZ, IGAP, ADSP, UKB (Jansen et al. 2019 Phase 3)	49269/NA	455258/71880	European/European	0.0447	2306.37
Li, G. H.-2021 [79]	FT4 (overall)	15 (NA)	ThyroidOmics consortium (Teumer et al. 2018)	PGC-ALZ, IGAP, ADSP, UKB (Jansen et al. 2019 Phase 3)	24095/NA	455258/71880	European/European	0.0339	846.48
Li, G. H.-2021 [79]	FT4 (overall)	11 (NA)	ThyroidOmics consortium (Teumer et al. 2018)	PGC-ALZ, IGAP, ADSP, UKB (Jansen et al. 2019 Phase 3)	20500/NA	455258/71880	European/European	0.0271	572.02
Romo, M. L.-2017 [80]	Circulating leptin levels	5 (rs10487505 (LEP), rs780093 (GCKR), rs900400 (CCNL1), rs6071166 (SLC32A1), rs6738627 (COBLL1))	GWAS (32,161 individuals of European descent from 23 different studies, then examined in a sample of 19,979 individuals of European descent from 13 studies) (Kilpelainen et al. 2016)	IGAP database (ADGC, CHARGE, EADI, and GERAD) (Lambert et al. 2013 Stage 1)	32161/NA	54162/17008	European/European	NA	NA
Romo, M. L.-2017 [80]	Soluble plasma leptin receptor levels	3 (rs1137101 (LEPR), rs2767485 (LEPR), rs1751492 (LEPR))	Nurses’ Health Study/Cyprus army (Sun et al. 2010)	IGAP database (ADGC, CHARGE, EADI, and GERAD) (Lambert et al. 2013 Stage 1)	2379/NA	54162/17008	European/European	NA	NA
Syed, A. A. S.-2020 [81]	Testosterone	20 (rs727428, rs1799941, rs17806566, rs9913778, rs9900162, rs35894069, rs9908275, rs4511593, rs55784804, rs3853818, rs12944954, rs55894190, rs8069501, rs858517, rs2955611, rs12942088, rs2302762, rs12936934, rs4968211, rs4796305 (SHBG Locus))	REDUCE study (Jin et al. 2012)	The meta-analysis combined data from the UKB and IGAP	3225/NA	NA/67614	European/European	NA	NA
Larsson, S. C.-2018 [70]	Serum parathyroid hormone	5 (rs6127099, rs6127099, rs219779, rs4443100, rs73186030)	Serum parathyroid hormone GWAS (Robinson-Cohen et al. 2017)	IGAP database (ADGC, CHARGE, EADI, and GERAD) (Lambert et al. 2013 Stage 1)	29155/NA	54162/17008	European/European	0.042	NA
Williams, D. M.-2019 [68]	Urate	30 (rs10480300, rs10821905, rs11264341, rs1165151, rs1171614, rs1178977, rs12498742, rs1260326, rs1394125, rs1471633, rs17050272, rs17632159, rs17786744, rs2078267, rs2231142, rs2307394, rs2941484, rs3741414, rs478607, rs642803, rs653178, rs6598541, rs675209, rs6770152, rs7188445, rs7193778, rs7224610, rs729761, rs7953704, rs7976059)	Global Urate Genetics Consortium (Kottgen et al. 2013)	IGAP database (ADGC, CHARGE, EADI, and GERAD) (Lambert et al. 2013 Stage 1)	110347/NA	54162/17008	European/ European	0.07	NA
Yuan, H.-2018 [82]	Serum uric acid	28 (rs653178, rs729761, rs7188445, rs7953704, rs1178977, rs3741414, rs1260326, rs1165151, rs1171614, rs6598541, rs17050272, rs7193778, rs2331142, rs1394125, rs7976059, rs10821905, rs478607, rs7224610, rs17786744, rs6770152, rs17632159, rs675209, rs11264341, rs2941484, rs10480300, rs12498742, rs2078267, rs1471633)	Global Urate Genetics Consortium (Kottgen et al. 2013)	IGAP database (ADGC, CHARGE, EADI, and GERAD) (Lambert et al. 2013 combined stage 1 and stage 2)	> 140000/NA	74046/25580	European/European	0.06	2519
Larsson, S. C.-2020 [83]	Lp(a)	43 (NA)	Coronary heart disease Exome+ Consortium (Burgess et al. 2018)	UKB	27540/NA	367586/735	European/European	NA	NA
Pan, Y.-2019 [84]	Lp(a)	9 (rs10455872, rs3798220, rs11751605, rs10945682, rs6919346, rs3127596, rs10755578, rs3798221, rs6415084)	Lp(a) concentrations GWAS (Clarke et al. 2009)	IGAP database (ADGC, CHARGE, EADI, and GERAD) (Lambert et al. 2013 Stage 1)	6497/3145	54162/17008	European/European	NA	NA
Lord, J.-2021 [61]	Glycoprotein acetyls	6 (rs1260326, rs28929474, rs964184, rs182695896, rs13234157, rs115849089)	Metabolite GWAS (Kettunen et al. 2016)	IGAP database (ADGC, CHARGE, EADI, and GERAD/PERADES) (Kunkle et al. 2019 Stage 1)	19270/NA	63926/21982	European/European	NA	312.969
Inflammatory cytokines
Yeung, C. H. C.-2021 [85]	Vascular endothelial growth factor	10 (rs10153304, rs10738760, rs13209117, rs143479231, rs34467391, rs4082730, rs6921438, rs7073753, rs73418461, rs8045833)	‘FINRISK’ studies and CRYFS (Ahola-Olli et al. 2017)	PGC-ALZ, IGAP, ADSP, UKB (Jansen et al. 2019 Phase 3)	8293/NA	455258/71880	Finnish/European	NA	110
Fani, L.-2021 [78]	Vascular endothelial growth factor	26 (NA)	‘FINRISK’ studies and CRYFS (Ahola-Olli et al. 2017)	IGAP database (ADGC, CHARGE, EADI, and GERAD/PERADES) (Kunkle et al. 2019 Stage 1)	8293/NA	63926/21982	Finnish/European	NA	NA
Yeung, C. H. C.-2021 [85]	PDGFB/PDGFbb	13 (rs116445074, rs11766649, rs11916118, rs12289510, rs13412535, rs2324229, rs35859699, rs4965869, rs55680718, rs72777070, rs73162807, rs9936075, rs9941733)	‘FINRISK’ studies and CRYFS (Ahola-Olli et al. 2017)	PGC-ALZ, IGAP, ADSP, UKB (Jansen et al. 2019 Phase 3)	8293/NA	455258/71880	Finnish/European	NA	48.1
Yeung, C. H. C.-2021 [85]	PDGFB/PDGFbb	16 (rs10418245, rs11591571, rs117981452, rs141306405, rs143411800, rs1453984, rs150892448, rs2132194, rs4265516, rs4674836, rs57741805, rs6988664, rs72700736, rs78739765, rs9296012, rs9389462)	INTERVAL study (Sun et al. 2018)	PGC-ALZ, IGAP, ADSP, UKB (Jansen et al. 2019 Phase 3)	3301/NA	455258/71880	European/European	NA	22.4
Fani, L.-2021 [78]	PDGFB/PDGFbb	13 (NA)	‘FINRISK’ studies and CRYFS (Ahola-Olli et al. 2017)	IGAP database (ADGC, CHARGE, EADI, and GERAD/PERADES) (Kunkle et al. 2019 Stage 1)	8293/NA	63926/21982	Finnish/European	NA	NA
Yeung, C. H. C.-2021 [85]	CLEC11A/SCGFb	14 (rs112346514, rs116924815, rs117716477, rs12480722, rs139413256, rs143829871, rs151194174, rs17876031, rs264162, rs34911860, rs4656185, rs4737732, rs7762066, rs78217154)	‘FINRISK’ studies and CRYFS (Ahola-Olli et al. 2017)	PGC-ALZ, IGAP, ADSP, UKB (Jansen et al. 2019 Phase 3)	8293/NA	455258/71880	Finnish/European	NA	34.9
Yeung, C. H. C.-2021 [85]	CLEC11A/SCGFb	13 (rs10171157, rs10420439, rs13391972, rs13866, rs140582257, rs144402876, rs147922249, rs1873547, rs7187115, rs72861426, rs73012428, rs787583, rs9792610)	INTERVAL study (Sun et al. 2018)	PGC-ALZ, IGAP, ADSP, UKB (Jansen et al. 2019 Phase 3)	3301/NA	455258/71880	European/European	NA	23.1
Fani, L.-2021 [78]	SCGFb	8 (NA)	‘FINRISK’ studies and CRYFS (Ahola-Olli et al. 2017)	IGAP database (ADGC, CHARGE, EADI, and GERAD/PERADES) (Kunkle et al. 2019 Stage 1)	8293/NA	63926/21982	Finnish/European	NA	NA
Yeung, C. H. C.-2021 [85]	KITLG/SCF	11 (rs113127926, rs11847575, rs13412535, rs1557570, rs1568119, rs1942355, rs4841899, rs635634, rs7037688, rs78666213, rs80271436)	‘FINRISK’ studies and CRYFS (Ahola-Olli et al. 2017)	PGC-ALZ, IGAP, ADSP, UKB (Jansen et al. 2019 Phase 3)	8293/NA	455258/71880	Finnish/European	NA	26.8
Yeung, C. H. C.-2021 [85]	KITLG/SCF	15 (rs10516056, rs114221780, rs114932289, rs118034257, rs144300794, rs185415109, rs2275293, rs4734879, rs6065904, rs7290435, rs73115837, rs73678137, rs74491910, rs75891708, rs9304719)	INTERVAL study (Sun et al. 2018)	PGC-ALZ, IGAP, ADSP, UKB (Jansen et al. 2019 Phase 3)	3301/NA	455258/71880	European/European	NA	24.2
Fani, L.-2021 [78]	SCF	2 (NA)	‘FINRISK’ studies and CRYFS (Ahola-Olli et al. 2017)	IGAP database (ADGC, CHARGE, EADI, and GERAD/PERADES) (Kunkle et al. 2019 Stage 1)	8293/NA	63926/21982	Finnish/European	NA	NA
Yeung, C. H. C.-2021 [85]	FGFBasic	7 (rs28637706, rs67476890, rs71641308, rs72780728, rs73472576, rs7970581, rs9436119)	‘FINRISK’ studies and CRYFS (Ahola-Olli et al. 2017)	PGC-ALZ, IGAP, ADSP, UKB (Jansen et al. 2019 Phase 3)	8293/NA	455258/71880	Finnish/European	NA	24.2
Yeung, C. H. C.-2021 [85]	FGFBasic	7 (rs13412535, rs145577605, rs17106604, rs747334, rs75168112, rs76253061, rs9907295)	‘FINRISK’ studies and CRYFS (Ahola-Olli et al. 2017)	PGC-ALZ, IGAP, ADSP, UKB (Jansen et al. 2019 Phase 3)	8293/NA	455258/71880	Finnish/European	NA	22.9
Fani, L.-2021 [78]	FGFBasic	1 (NA)	‘FINRISK’ studies and CRYFS (Ahola-Olli et al. 2017)	IGAP database (ADGC, CHARGE, EADI, and GERAD/PERADES) (Kunkle et al. 2019 Stage 1)	8293/NA	63926/21982	Finnish/European	NA	NA
Yeung, C. H. C.-2021 [85]	Granulocyte colony-stimulating factor	10 (rs115256310, rs11903143, rs147128865, rs1817411, rs183023730, rs2671444, rs6821658, rs74148555, rs76287671, rs77318030)	‘FINRISK’ studies and CRYFS (Ahola-Olli et al. 2017)	PGC-ALZ, IGAP, ADSP, UKB (Jansen et al. 2019 Phase 3)	8293/NA	455258/71880	Finnish/European	NA	23.2
Yeung, C. H. C.-2021 [85]	Granulocyte colony-stimulating factor	6 (rs116833330, rs11700910, rs2031221, rs5030888, rs6549899, rs77975834)	INTERVAL study (Sun et al. 2018)	PGC-ALZ, IGAP, ADSP, UKB (Jansen et al. 2019 Phase 3)	3301/NA	455258/71880	European/European	NA	23.2
Yeung, C. H. C.-2021 [85]	HGF	8 (rs11060254, rs150322232, rs1698249, rs2003620, rs3748034, rs5745687, rs62481625, rs77688022)	‘FINRISK’ studies and CRYFS (Ahola-Olli et al. 2017)	PGC-ALZ, IGAP, ADSP, UKB (Jansen et al. 2019 Phase 3)	8293/NA	455258/71880	Finnish/European	NA	28.8
Yeung, C. H. C.-2021 [85]	HGF	14 (rs111352216, rs11594041, rs117400336, rs12430540, rs202186096, rs2190219, rs2294369, rs3816472, rs4540472, rs56183050, rs62075155, rs6854611, rs7088799, rs76589321)	INTERVAL study (Sun et al. 2018)	PGC-ALZ, IGAP, ADSP, UKB (Jansen et al. 2019 Phase 3)	3301/NA	455258/71880	European/European	NA	22.5
Fani, L.-2021 [78]	HGF	2 (NA)	‘FINRISK’ studies and CRYFS (Ahola-Olli et al. 2017)	IGAP database (ADGC, CHARGE, EADI, and GERAD/PERADES) (Kunkle et al. 2019 Stage 1)	8293/NA	63926/21982	Finnish/European	NA	NA
Yeung, C. H. C.-2021 [85]	Macrophage colony-stimulating factor	8 (rs116274860, rs117867915, rs12962919, rs145778765, rs56367447, rs62294910, rs78296352, rs9387100)	‘FINRISK’ studies and CRYFS (Ahola-Olli et al. 2017)	PGC-ALZ, IGAP, ADSP, UKB (Jansen et al. 2019 Phase 3)	8293/NA	455258/71880	Finnish/European	NA	23.6
Yeung, C. H. C.-2021 [85]	Macrophage colony-stimulating factor	9 (rs1034544, rs11244061, rs116608842, rs150181241, rs184993730, rs34289497, rs55924292, rs7446717, rs75712735)	INTERVAL study (Sun et al. 2018)	PGC-ALZ, IGAP, ADSP, UKB (Jansen et al. 2019 Phase 3)	3301/NA	455258/71880	European/European	NA	21.7
Williams, D. M.-2018 [86]	The magnitude of effect of variation in IGF1	3 (rs1245541, rs2153960, rs7780564)	the largest GWAS of circulating IGF1 (Teumer A et al. 2016)	IGAP database (ADGC, CHARGE, EADI, and GERAD) (Lambert et al. 2013 Stage 1)	30884/NA	54162/17008	European/European	NA	NA
Handy, A.-2021 [87]	Insulin-like growth factor-binding protein 2	11 (NA)	INTERVAL study (Sun et al. 2018)	IGAP database (ADGC, CHARGE, EADI, and GERAD/PERADES) (Kunkle et al. 2019 Stage 1)	3301/NA	63926/21982	European/European	NA	NA
Williams, D. M.-2018 [86]	The magnitude of effect of variation in insulin-like growth factor-binding protein 3	4 (rs1065656, rs11977526, rs4234798, rs700752)	the largest GWAS of circulating IGF1 (Teumer A et al. 2016)	IGAP database (ADGC, CHARGE, EADI, and GERAD) (Lambert et al. 2013 Stage 1)	18995/NA	54162/17008	European/European	0.065	NA
Yeung, C. H. C.-2021 [85]	Macrophage inflammatory protein-1b	21 (rs113010081, rs113877493, rs116237296, rs117453826, rs12490293, rs141102180, rs1437220, rs1564708, rs17138331, rs2411161, rs281749, rs3760440, rs62242409, rs72791296, rs72799710, rs74810984, rs76582507, rs76583883, rs76776296, rs9793308, rs9850846)	‘FINRISK’ studies and CRYFS (Ahola-Olli et al. 2017)	PGC-ALZ, IGAP, ADSP, UKB (Jansen et al. 2019 Phase 3)	8293/NA	455258/71880	Finnish/European	NA	99.7
Fani, L.-2021 [78]	Macrophage inflammatory protein-1b	104 (NA)	‘FINRISK’ studies and CRYFS (Ahola-Olli et al. 2017)	IGAP database (ADGC, CHARGE, EADI, and GERAD/PERADES) (Kunkle et al. 2019 Stage 1)	8293/NA	63926/21982	Finnish/European	NA	NA
Yeung, C. H. C.-2021 [85]	Eotaxin	17 (rs11087905, rs112347425, rs12075, rs138125931, rs1476670, rs2024050, rs2210755, rs2211994, rs2228467, rs2419841, rs5746492, rs5754733, rs59808887, rs75426604, rs79722574, rs80341932, rs9317045)	‘FINRISK’ studies and CRYFS (Ahola-Olli et al. 2017)	PGC-ALZ, IGAP, ADSP, UKB (Jansen et al. 2019 Phase 3)	8293/NA	455258/71880	Finnish/European	NA	40.2
Yeung, C. H. C.-2021 [85]	CCL11/Eotaxin-1	18 (rs11080264, rs117065990, rs11764012, rs11920996, rs147112592, rs148973043, rs149892458, rs1634717, rs1792139, rs2024050, rs2229593, rs3027012, rs3109943, rs74689782, rs76307613, rs79482865, rs80181432, rs8031285)	INTERVAL study (Sun et al. 2018)	PGC-ALZ, IGAP, ADSP, UKB (Jansen et al. 2019 Phase 3)	3301/NA	455258/71880	European/European	NA	23.8
Fani, L.-2021 [78]	Eotaxin	14 (NA)	‘FINRISK’ studies and CRYFS (Ahola-Olli et al. 2017)	IGAP database (ADGC, CHARGE, EADI, and GERAD/PERADES) (Kunkle et al. 2019 Stage 1)	8293/NA	63926/21982	Finnish/European	NA	NA
Yeung, C. H. C.-2021 [85]	Monocyte chemotactic protein-1	14 (rs10145849, rs10744620, rs111995966, rs12073356, rs12075, rs146522229, rs2036297, rs2288370, rs2712431, rs56212190, rs7197349, rs7517040, rs7632755, rs9317045)	‘FINRISK’ studies and CRYFS (Ahola-Olli et al. 2017)	PGC-ALZ, IGAP, ADSP, UKB (Jansen et al. 2019 Phase 3)	8293/NA	455258/71880	Finnish/European	NA	43.7
Fani, L.-2021 [78]	Monocyte chemotactic protein-1	15 (NA)	‘FINRISK’ studies and CRYFS (Ahola-Olli et al. 2017)	IGAP database (ADGC, CHARGE, EADI, and GERAD/PERADES) (Kunkle et al. 2019 Stage 1)	8293/NA	63926/21982	Finnish/European	NA	NA
Yeung, C. H. C.-2021 [85]	CCL27/CTACK	11 (rs116303454, rs135564, rs145902143, rs17321950, rs2070074, rs3766110, rs55764737, rs57338032, rs7333764, rs75077631, rs76395525)	‘FINRISK’ studies and CRYFS (Ahola-Olli et al. 2017)	PGC-ALZ, IGAP, ADSP, UKB (Jansen et al. 2019 Phase 3)	8293/NA	455258/71880	Finnish/European	NA	37.1
Yeung, C. H. C.-2021 [85]	CCL27/CTACK	13 (rs10892464, rs114504777, rs117678524, rs142804900, rs146866042, rs1489225, rs1635499, rs1925762, rs2441698, rs28808651, rs35390401, rs79369160, rs8176912)	INTERVAL study (Sun et al. 2018)	PGC-ALZ, IGAP, ADSP, UKB (Jansen et al. 2019 Phase 3)	3301/NA	455258/71880	European/European	NA	22.1
Fani, L.-2021 [78]	CTACK	6 (NA)	‘FINRISK’ studies and CRYFS (Ahola-Olli et al. 2017)	IGAP database (ADGC, CHARGE, EADI, and GERAD/PERADES) (Kunkle et al. 2019 Stage 1)	8293/NA	63926/21982	Finnish/European	NA	NA
Yeung, C. H. C.-2021 [85]	Regulated on activation (RANTES)	11 (rs112072646, rs147509526, rs2251660, rs4940620, rs62438851, rs7000423, rs72793342, rs74472919, rs75077631, rs75613039, rs818452)	‘FINRISK’ studies and CRYFS (Ahola-Olli et al. 2017)	PGC-ALZ, IGAP, ADSP, UKB (Jansen et al. 2019 Phase 3)	8293/NA	455258/71880	Finnish/European	NA	24
Yeung, C. H. C.-2021 [85]	Regulated on activation	13 (rs10822143, rs11081859, rs12599859, rs147394012, rs2310929, rs2899700, rs4796105, rs6503544, rs75228901, rs76675587, rs7832219, rs79224182, rs834447)	INTERVAL study (Sun et al. 2018)	PGC-ALZ, IGAP, ADSP, UKB (Jansen et al. 2019 Phase 3)	3301/NA	455258/71880	European/European	NA	23.6
Yeung, C. H. C.-2021 [85]	Macrophage inflammatory protein-1a	10 (rs10835056, rs116615337, rs12690897, rs149519641, rs184154340, rs34771762, rs57786342, rs60198979, rs6900267, rs7232268)	‘FINRISK’ studies and CRYFS (Ahola-Olli et al. 2017)	PGC-ALZ, IGAP, ADSP, UKB (Jansen et al. 2019 Phase 3)	8293/NA	455258/71880	Finnish/European	NA	22
Yeung, C. H. C.-2021 [85]	Macrophage inflammatory protein-1a	14 (rs10169492, rs191222948, rs2526333, rs41341749, rs4327769, rs4681693, rs60516659, rs62039948, rs6455004, rs6544862, rs7148411, rs73137390, rs78475749, rs9906625)	INTERVAL study (Sun et al. 2018)	PGC-ALZ, IGAP, ADSP, UKB (Jansen et al. 2019 Phase 3)	3301/NA	455258/71880	European/European	NA	26.5
Yeung, C. H. C.-2021 [85]	CXCL1/GROa	9 (rs1113500, rs118158560, rs12075, rs140734053, rs185768063, rs188345231, rs508977, rs62024303, rs78653452)	‘FINRISK’ studies and CRYFS (Ahola-Olli et al. 2017)	PGC-ALZ, IGAP, ADSP, UKB (Jansen et al. 2019 Phase 3)	8293/NA	455258/71880	Finnish/European	NA	65.9
Yeung, C. H. C.-2021 [85]	CXCL1/GROa	12 (rs11244841, rs115424826, rs11547681, rs12023436, rs150714497, rs150981910, rs16906870, rs188436430, rs56091772, rs73051042, rs78098253, rs9843467)	INTERVAL study (Sun et al. 2018)	PGC-ALZ, IGAP, ADSP, UKB (Jansen et al. 2019 Phase 3)	3301/NA	455258/71880	European/European	NA	50.5
Fani, L.-2021 [78]	GRO-α	8 (NA)	‘FINRISK’ studies and CRYFS (Ahola-Olli et al. 2017)	IGAP database (ADGC, CHARGE, EADI, and GERAD/PERADES) (Kunkle et al. 2019 Stage 1)	8293/NA	63926/21982	Finnish/European	NA	NA
Yeung, C. H. C.-2021 [85]	Monocyte-specific chemokine 3	3 (rs10892381, rs62492260, rs73669117)	‘FINRISK’ studies and CRYFS (Ahola-Olli et al. 2017)	PGC-ALZ, IGAP, ADSP, UKB (Jansen et al. 2019 Phase 3)	8293/NA	455258/71880	Finnish/European	NA	23.8
Yeung, C. H. C.-2021 [85]	Monocyte-specific chemokine 3	16 (rs11025748, rs112887144, rs11679741, rs117679020, rs11779882, rs140757032, rs149092813, rs2356907, rs57421699, rs5769890, rs72825048, rs74983622, rs75915401, rs7766963, rs8069624, rs9936876)	INTERVAL study (Sun et al. 2018)	PGC-ALZ, IGAP, ADSP, UKB (Jansen et al. 2019 Phase 3)	3301/NA	455258/71880	European/European	NA	26.8
Yeung, C. H. C.-2021 [85]	IP-10/CXCL10	6 (rs12550730, rs138684658, rs190426019, rs2173711, rs6835704, rs9652103)	INTERVAL study (Sun et al. 2018)	PGC-ALZ, IGAP, ADSP, UKB (Jansen et al. 2019 Phase 3)	3301/NA	455258/71880	European/European	NA	22
Yeung, C. H. C.-2021 [85]	IP-10/CXCL10	12 (rs10809307, rs113831257, rs11626201, rs143799975, rs181236764, rs34383175, rs397816, rs75970138, rs7645625, rs79848609, rs8112909, rs9450351)	‘FINRISK’ studies and CRYFS (Ahola-Olli et al. 2017)	PGC-ALZ, IGAP, ADSP, UKB (Jansen et al. 2019 Phase 3)	8293/NA	455258/71880	Finnish/European	NA	24.1
Fani, L.-2021 [78]	IP-10/CXCL10	2 (NA)	‘FINRISK’ studies and CRYFS (Ahola-Olli et al. 2017)	IGAP database (ADGC, CHARGE, EADI, and GERAD/PERADES) (Kunkle et al. 2019 Stage 1)	8293/NA	63926/21982	Finnish/European	NA	NA
Yeung, C. H. C.-2021 [85]	Monokine induced by interferon gamma	14 (rs111607343, rs11177248, rs112337562, rs112861654, rs117831247, rs139010077, rs1796086, rs41272086, rs55876513, rs5752128, rs62562991, rs6679677, rs77086208, rs816960)	‘FINRISK’ studies and CRYFS (Ahola-Olli et al. 2017)	PGC-ALZ, IGAP, ADSP, UKB (Jansen et al. 2019 Phase 3)	8293/NA	455258/71880	Finnish/European	NA	24.9
Fani, L.-2021 [78]	Monokine induced by interferon gamma	1 (NA)	‘FINRISK’ studies and CRYFS (Ahola-Olli et al. 2017)	IGAP database (ADGC, CHARGE, EADI, and GERAD/PERADES) (Kunkle et al. 2019 Stage 1)	8293/NA	63926/21982	Finnish/European	NA	NA
Yeung, C. H. C.-2021 [85]	Monokine induced by interferon gamma (CXCL9.1 1593.21.3))	10 (NA)	INTERVAL study (Sun et al. 2018)	PGC-ALZ, IGAP, ADSP, UKB (Jansen et al. 2019 Phase 3)	3301/NA	455258/71880	European/European	NA	21.9
Yeung, C. H. C.-2021 [85]	Monokine induced by interferon gamma (CXCL9 (CXCL9.9188.119.3))	9 (NA)	INTERVAL study (Sun et al. 2018)	PGC-ALZ, IGAP, ADSP, UKB (Jansen et al. 2019 Phase 3)	3301/NA	455258/71880	European/European	NA	NA
Yeung, C. H. C.-2021 [85]	Stromal cell-derived factor-1 alpha	9 (rs10474392, rs12407262, rs13400104, rs139840550, rs149893336, rs16872470, rs4581824, rs482700, rs67689854)	‘FINRISK’ studies and CRYFS (Ahola-Olli et al. 2017)	PGC-ALZ, IGAP, ADSP, UKB (Jansen et al. 2019 Phase 3)	8293/NA	455258/71880	Finnish/European	NA	18.7
Fani, L.-2021 [78]	IL1	1 (NA)	Cardiovascular Health Study (> 65 years)/InCHIANTI (Grallert et al. 2012)	IGAP database (ADGC, CHARGE, EADI, and GERAD/PERADES) (Kunkle et al. 2019 Stage 1)	4500/NA	63926/21982	European/European	NA	NA
Yeung, C. H. C.-2021 [85]	IL1B	6 (rs115242021, rs143319329, rs1942793, rs61335305, rs62015704, rs9898641)	‘FINRISK’ studies and CRYFS (Ahola-Olli et al. 2017)	PGC-ALZ, IGAP, ADSP, UKB (Jansen et al. 2019 Phase 3)	8293/NA	455258/71880	Finnish/European	NA	18.8
Yeung, C. H. C.-2021 [85]	IL1B	10 (rs10513093, rs10827414, rs116613067, rs188005719, rs34168120, rs35362642, rs4850046, rs614877, rs62277919, rs7110706)	INTERVAL study (Sun et al. 2018)	PGC-ALZ, IGAP, ADSP, UKB (Jansen et al. 2019 Phase 3)	3301/NA	455258/71880	European/European	NA	27.3
Yeung, C. H. C.-2021 [85]	lL1ra	9 (rs1054402, rs11627423, rs12121840, rs139005642, rs2809154, rs35803309, rs56134659, rs61335305, rs9623661)	‘FINRISK’ studies and CRYFS (Ahola-Olli et al. 2017)	PGC-ALZ, IGAP, ADSP, UKB (Jansen et al. 2019 Phase 3)	8293/NA	455258/71880	Finnish/European	NA	22.9
Tsui, A.-2018 [88]	lL1ra	3 (rs13386602, rs6743376, rs4251961)	Cardiovascular Health Study, from InCHIANTI study, from Whitehall II Study	IGAP database (ADGC, CHARGE, EADI, and GERAD) (Lambert et al. 2013 Stage 1)	12381/NA	54162/17008	White Caucasian ancestry/European	0.0195	NA
Yeung, C. H. C.-2021 [85]	IL2	11 (rs10903540, rs12051139, rs13412535, rs1534019, rs170117, rs2807544, rs4634519, rs61335305, rs62124990, rs7615304, rs80336398)	‘FINRISK’ studies and CRYFS (Ahola-Olli et al. 2017)	PGC-ALZ, IGAP, ADSP, UKB (Jansen et al. 2019 Phase 3)	8293/NA	455258/71880	Finnish/European	NA	22.7
Yeung, C. H. C.-2021 [85]	IL2	17 (rs10019102, rs111826376, rs11203203, rs11941493, rs12331618, rs17876032, rs1891114, rs189613396, rs56812272, rs62206511, rs72816869, rs74743115, rs7519804, rs76091413, rs79487522, rs79848185, rs943900)	INTERVAL study (Sun et al. 2018)	PGC-ALZ, IGAP, ADSP, UKB (Jansen et al. 2019 Phase 3)	3301/NA	455258/71880	European/European	NA	24.3
Yeung, C. H. C.-2021 [85]	IL2RA	8 (rs11068010, rs12598402, rs1522714, rs1668305, rs6044732, rs6496896, rs6837506, rs73006258)	INTERVAL study (Sun et al. 2018)	PGC-ALZ, IGAP, ADSP, UKB (Jansen et al. 2019 Phase 3)	3301/NA	455258/71880	European/European	NA	23.1
Yeung, C. H. C.-2021 [85]	IL2RA	8 (rs11241559, rs115360066, rs117244812, rs12722497, rs185231391, rs4733117, rs61705228, rs62135626)	‘FINRISK’ studies and CRYFS (Ahola-Olli et al. 2017)	PGC-ALZ, IGAP, ADSP, UKB (Jansen et al. 2019 Phase 3)	8293/NA	455258/71880	Finnish/European	NA	40.6
Fani, L.-2021 [78]	IL2RA	3 (NA)	‘FINRISK’ studies and CRYFS (Ahola-Olli et al. 2017)	IGAP database (ADGC, CHARGE, EADI, and GERAD/PERADES) (Kunkle et al. 2019 Stage 1)	8293/NA	63926/21982	Finnish/European	NA	NA
Yeung, C. H. C.-2021 [85]	IL4	11 (rs10512267, rs116705532, rs117146485, rs17713451, rs2332982, rs6765768, rs73023729, rs7613691, rs79597994, rs9508291, rs9941733)	‘FINRISK’ studies and CRYFS (Ahola-Olli et al. 2017)	PGC-ALZ, IGAP, ADSP, UKB (Jansen et al. 2019 Phase 3)	8293/NA	455258/71880	Finnish/European	NA	23.4
Yeung, C. H. C.-2021 [85]	IL4	17 (rs10200935, rs111661676, rs12115781, rs1261397, rs1278107, rs13103186, rs16869392, rs266825, rs4698543, rs61925812, rs62143196, rs6772865, rs6974789, rs74419369, rs75664246, rs76441192, rs76460317)	INTERVAL study (Sun et al. 2018)	PGC-ALZ, IGAP, ADSP, UKB (Jansen et al. 2019 Phase 3)	3301/NA	455258/71880	European/European	NA	23.2
Yeung, C. H. C.-2021 [85]	lL5	5 (rs11680908, rs6737109, rs72831687, rs73040130, rs7767396)	‘FINRISK’ studies and CRYFS (Ahola-Olli et al. 2017)	PGC-ALZ, IGAP, ADSP, UKB (Jansen et al. 2019 Phase 3)	8293/NA	455258/71880	Finnish/European	NA	26
Yeung, C. H. C.-2021 [85]	lL5	10 (rs185730549, rs236472, rs3087751, rs4737267, rs62143196, rs7028240, rs72638505, rs75791552, rs78257609, rs9674621)	INTERVAL study (Sun et al. 2018)	PGC-ALZ, IGAP, ADSP, UKB (Jansen et al. 2019 Phase 3)	3301/NA	455258/71880	European/European	NA	23.5
Fani, L.-2021 [78]	lL5	1 (NA)	‘FINRISK’ studies and CRYFS (Ahola-Olli et al. 2017)	IGAP database (ADGC, CHARGE, EADI, and GERAD/PERADES) (Kunkle et al. 2019 Stage 1)	8293/NA	63926/21982	Finnish/European	NA	NA
Yeung, C. H. C.-2021 [85]	IL6	7 (rs114373846, rs12024374, rs1333040, rs13412535, rs72831623, rs73273528, rs76856708)	‘FINRISK’ studies and CRYFS (Ahola-Olli et al. 2017)	PGC-ALZ, IGAP, ADSP, UKB (Jansen et al. 2019 Phase 3)	8293/NA	455258/71880	Finnish/European	NA	24
Tsui, A.-2018 [88]	IL6	3 (rs1008924, rs4129267, rs643434)	Whitehall II, British Women’s Heart and Health Study, and the SarDINIA Study	IGAP database (ADGC, CHARGE, EADI, and GERAD) (Lambert et al. 2013 Stage 1)	14501/NA	54162/17008	White Caucasian ancestry/European	0.0323	NA
Yeung, C. H. C.-2021 [85]	IL6 (IL6.2573.20.15)	13 (rs115009679, rs142672368, rs40033, rs56866392, rs6194968, rs62475194, rs67774240, rs754524, rs75786316, rs7690791, rs77947040, rs912342, rs9744067)	INTERVAL study (Sun et al. 2018)	PGC-ALZ, IGAP, ADSP, UKB (Jansen et al. 2019 Phase 3)	3301/NA	455258/71880	European/European	NA	22.3
Yeung, C. H. C.-2021 [85]	IL6 (IL6.4673.13.2)	12 (rs10512159, rs11855843, rs11872808, rs149740778, rs1780596, rs6755031, rs7255428, rs75880619, rs76263704, rs77285401, rs7911521, rs80231627)	INTERVAL study (Sun et al. 2018)	PGC-ALZ, IGAP, ADSP, UKB (Jansen et al. 2019 Phase 3)	3301/NA	455258/71880	European/European	NA	25.4
Yeung, C. H. C.-2021 [85]	IL7	12 (rs117509142, rs141425475, rs144701438, rs17091524, rs218260, rs28793375, rs4320361, rs62006410, rs75904417, rs77318030, rs77981494, rs78346957)	‘FINRISK’ studies and CRYFS (Ahola-Olli et al. 2017)	PGC-ALZ, IGAP, ADSP, UKB (Jansen et al. 2019 Phase 3)	8293/NA	455258/71880	Finnish/European	NA	35
Yeung, C. H. C.-2021 [85]	IL7	14 (rs10118188, rs117645998, rs12193334, rs181512877, rs2144522, rs34250044, rs3821391, rs72673731, rs73191165, rs76409503, rs78596711, rs80069206, rs8024951, rs9890089)	INTERVAL study (Sun et al. 2018)	PGC-ALZ, IGAP, ADSP, UKB (Jansen et al. 2019 Phase 3)	3301/NA	455258/71880	European/European	NA	22.6
Fani, L.-2021 [78]	IL7	2 (NA)	‘FINRISK’ studies and CRYFS (Ahola-Olli et al. 2017)	IGAP database (ADGC, CHARGE, EADI, and GERAD/PERADES) (Kunkle et al. 2019 Stage 1)	8293/NA	63926/21982	Finnish/European	NA	NA
Yeung, C. H. C.-2021 [85]	IL8	5 (rs11634944, rs12075, rs141926526, rs200282774, rs2673604)	‘FINRISK’ studies and CRYFS (Ahola-Olli et al. 2017)	PGC-ALZ, IGAP, ADSP, UKB (Jansen et al. 2019 Phase 3)	8293/NA	455258/71880	Finnish/European	NA	23.4
Yeung, C. H. C.-2021 [85]	IL9 (IL9.5834.18.3)	9 (rs11117010, rs139868549, rs141970164, rs1453984, rs151267987, rs60222795, rs62143196, rs77176843, rs8095616)	INTERVAL study (Sun et al. 2018)	PGC-ALZ, IGAP, ADSP, UKB (Jansen et al. 2019 Phase 3)	3301/NA	455258/71880	European/European	NA	22.7
Yeung, C. H. C.-2021 [85]	IL9 (IL9.8379.35.4)	11 (rs11539373, rs12314771, rs12907067, rs13199423, rs140546611, rs1732924, rs234748, rs59057937, rs6778341, rs6830624, rs7857530)	INTERVAL study (Sun et al. 2018)	PGC-ALZ, IGAP, ADSP, UKB (Jansen et al. 2019 Phase 3)	3301/NA	455258/71880	European/European	NA	22.3
Yeung, C. H. C.-2021 [85]	IL9	7 (rs117935362, rs41294750, rs4880409, rs61867538, rs7232268, rs7242404, rs76963786)	‘FINRISK’ studies and CRYFS (Ahola-Olli et al. 2017)	PGC-ALZ, IGAP, ADSP, UKB (Jansen et al. 2019 Phase 3)	8293/NA	455258/71880	Finnish/European	NA	22.3
Yeung, C. H. C.-2021 [85]	IL10	12 (rs10457128, rs10493718, rs11206302, rs2086656, rs282258, rs3025021, rs35794877, rs41282660, rs4349809, rs465757, rs4741748, rs7088799)	‘FINRISK’ studies and CRYFS (Ahola-Olli et al. 2017)	PGC-ALZ, IGAP, ADSP, UKB (Jansen et al. 2019 Phase 3)	8293/NA	455258/71880	Finnish/European	NA	47.4
Yeung, C. H. C.-2021 [85]	IL10	8 (rs11719868, rs117201053, rs117705750, rs138031402, rs34331968, rs518565, rs73606252, rs8110800)	INTERVAL study (Sun et al. 2018)	PGC-ALZ, IGAP, ADSP, UKB (Jansen et al. 2019 Phase 3)	3301/NA	455258/71880	European/European	NA	22.1
Fani, L.-2021 [78]	IL10	3 (NA)	‘FINRISK’ studies and CRYFS (Ahola-Olli et al. 2017)	IGAP database (ADGC, CHARGE, EADI, and GERAD/PERADES) (Kunkle et al. 2019 Stage 1)	8293/NA	63926/21982	Finnish/European	NA	NA
Yeung, C. H. C.-2021 [85]	IL12p70	15 (rs10738760, rs13209117, rs17229494, rs199840084, rs200757, rs282258, rs34467391, rs41282644, rs4349809, rs4734879, rs7088799, rs71361173, rs72831623, rs782107, rs79121401)	‘FINRISK’ studies and CRYFS (Ahola-Olli et al. 2017)	PGC-ALZ, IGAP, ADSP, UKB (Jansen et al. 2019 Phase 3)	8293/NA	455258/71880	Finnish/European	NA	62.2
Fani, L.-2021 [78]	IL12p70	15 (NA)	‘FINRISK’ studies and CRYFS (Ahola-Olli et al. 2017)	IGAP database (ADGC, CHARGE, EADI, and GERAD/PERADES) (Kunkle et al. 2019 Stage 1)	8293/NA	63926/21982	Finnish/European	NA	NA
Yeung, C. H. C.-2021 [85]	IL13	9 (rs117795020, rs12623722, rs139083458, rs142167313, rs27949, rs6799107, rs7073807, rs75995699, rs9472168)	‘FINRISK’ studies and CRYFS (Ahola-Olli et al. 2017)	PGC-ALZ, IGAP, ADSP, UKB (Jansen et al. 2019 Phase 3)	8293/NA	455258/71880	Finnish/European	NA	52.9
Yeung, C. H. C.-2021 [85]	IL13	16 (rs114368771, rs11517837, rs12603357, rs12994341, rs140564169, rs149366607, rs1511202, rs1865605, rs1995708, rs458802, rs6108391, rs62143196, rs6515302, rs76615837, rs77163819, rs77888011)	INTERVAL study (Sun et al. 2018)	PGC-ALZ, IGAP, ADSP, UKB (Jansen et al. 2019 Phase 3)	3301/NA	455258/71880	European/European	NA	23.6
Fani, L.-2021 [78]	IL13	5 (NA)	‘FINRISK’ studies and CRYFS (Ahola-Olli et al. 2017)	IGAP database (ADGC, CHARGE, EADI, and GERAD/PERADES) (Kunkle et al. 2019 Stage 1)	8293/NA	63926/21982	Finnish/European	NA	NA
Yeung, C. H. C.-2021 [85]	IL16	17 (rs11072996, rs113208122, rs115219459, rs12044759, rs144938022, rs145839649, rs1545536, rs17194049, rs34414056, rs3859501, rs62143201, rs6593312, rs67569153, rs6815897, rs74975459, rs78195747, rs9531480)	INTERVAL study (Sun et al. 2018)	PGC-ALZ, IGAP, ADSP, UKB (Jansen et al. 2019 Phase 3)	3301/NA	455258/71880	European/European	NA	27
Yeung, C. H. C.-2021 [85]	IL16	11 (rs116135478, rs117217798, rs117916513, rs1255143, rs12765671, rs144691581, rs1801020, rs4253283, rs4513633, rs4778636, rs9706053)	‘FINRISK’ studies and CRYFS (Ahola-Olli et al. 2017)	PGC-ALZ, IGAP, ADSP, UKB (Jansen et al. 2019 Phase 3)	8293/NA	455258/71880	Finnish/European	NA	36.3
Fani, L.-2021 [78]	IL16	3 (NA)	‘FINRISK’ studies and CRYFS (Ahola-Olli et al. 2017)	IGAP database (ADGC, CHARGE, EADI, and GERAD/PERADES) (Kunkle et al. 2019 Stage 1)	8293/NA	63926/21982	Finnish/European	NA	NA
Yeung, C. H. C.-2021 [85]	IL17	12 (rs117029961, rs117556572, rs1530455, rs17106604, rs17282552, rs184080173, rs187475560, rs34120897, rs62191444, rs78296352, rs78612928, rs79462337)	‘FINRISK’ studies and CRYFS (Ahola-Olli et al. 2017)	PGC-ALZ, IGAP, ADSP, UKB (Jansen et al. 2019 Phase 3)	8293/NA	455258/71880	Finnish/European	NA	23.9
Fani, L.-2021 [78]	IL17	1 (NA)	‘FINRISK’ studies and CRYFS (Ahola-Olli et al. 2017)	IGAP database (ADGC, CHARGE, EADI, and GERAD/PERADES) (Kunkle et al. 2019 Stage 1)	8293/NA	63926/21982	Finnish/European	NA	NA
Yeung, C. H. C.-2021 [85]	IL18	16 (rs10414578, rs115267715, rs116383510, rs11700536, rs117266781, rs144841621, rs17229943, rs1852105, rs1979967, rs2729385, rs385076, rs4482818, rs658805, rs71478720, rs78623212, rs78716465)	‘FINRISK’ studies and CRYFS (Ahola-Olli et al. 2017)	PGC-ALZ, IGAP, ADSP, UKB (Jansen et al. 2019 Phase 3)	8293/NA	455258/71880	Finnish/European	NA	34.4
Fani, L.-2021 [78]	IL18	12 (NA)	‘FINRISK’ studies and CRYFS (Ahola-Olli et al. 2017)	IGAP database (ADGC, CHARGE, EADI, and GERAD/PERADES) (Kunkle et al. 2019 Stage 1)	8293/NA	63926/21982	Finnish/European	NA	NA
Tsui, A.-2018 [88]	IL18	2 (rs385076, rs2250417)	Cardiovascular Health Study, InCHIANTI study, from Finrisk and Cardiovascular Health in Young Finns study	IGAP database (ADGC, CHARGE, EADI, and GERAD) (Lambert et al. 2013 Stage 1)	12736/NA	54162/17008	White Caucasian ancestry/European	0.0315	NA
Zhang, Z.-2022 [89]	CRP	4 (rs3093077, rs1205, rs1130864, rs1800947)	C Reactive Protein Coronary Heart Disease Genetics Collaboration (Wensley et al. 2011)	PGC-ALZ, IGAP, ADSP, UKB (Jansen et al. 2019 Phase 3)	194418/NA	455258/71880	Finnish/European	NA	NA
Zhang, Z.-2022 [89]	CRP	49 (rs10512597, rs1051338, rs10521222, rs10778215, rs10832027, rs10838687, rs10925027, rs11108056, rs112635299, rs1189402, rs12202641, rs1260326, rs12960928, rs12995480, rs13233571, rs13409371, rs1441169, rs1490384, rs1514895, rs1558902, rs17658229, rs178810, rs1800961, rs1805096, rs1880241, rs2064009, rs2239222, rs2293476, rs2315008, rs2352975, rs2710804, rs2794520, rs2836878, rs2852151, rs28916…	CIWG (Ligthart et al. 2018)	PGC-ALZ, IGAP, ADSP, UKB (Jansen et al. 2019 Phase 3)	204402/NA	455258/71880	European/European	0.065	273
Wang, H.-2021 [7]	CRP (male)	15 (NA)	CIWG (Ligthart et al. 2018)	ADGC (Naj et al. 2011, Jun et al. 2016)	204402/NA	8682/4010	European/European	NA	NA
Wang, H.-2021 [7]	CRP (female)	15 (NA)	CIWG (Ligthart et al. 2018)	ADGC (Wang et al. 2021)	204402/NA	12772/5705	European/European	NA	NA
Handy, A.-2021 [87]	CRP	14 (NA)	INTERVAL study (Sun et al. 2018)	IGAP database (ADGC, CHARGE, EADI, and GERAD/PERADES) (Kunkle et al. 2019 Stage 1)	3301/NA	63926/21982	European/European	NA	NA
Fani, L.-2021 [78]	CRP	24 (NA)	CIWG (Ligthart et al. 2018)	IGAP database (ADGC, CHARGE, EADI, and GERAD/PERADES) (Kunkle et al. 2019 Stage 1)	204402/NA	63926/21982	European/European	0.061	NA
Larsson, S. C.-2017 [4]	CRP	17 (rs12037222, rs12239046, rs2794520, rs4129267, rs4420065, rs1260326, rs6734238, rs4705952, rs6901250, rs13233571, rs4240624, rs10745954, rs1183910, rs340029, rs10521222, rs2847281, rs1800961)	GWAS (Dehghan et al. 2011)	IGAP database (ADGC, CHARGE, EADI, and GERAD) (Lambert et al. 2013 Stage 1)	82725/NA	54162/17008	European/European	0.049	147
Yeung, C. H. C.-2021 [85]	TNFa	5 (rs10834997, rs111332265, rs115669577, rs79105320, rs8121916)	‘FINRISK’ studies and CRYFS (Ahola-Olli et al. 2017)	PGC-ALZ, IGAP, ADSP, UKB (Jansen et al. 2019 Phase 3)	8293/NA	455258/71880	Finnish/European	NA	23.5
Andrews, S. J.-2019 [48]	serum TNF-a levels	10* (rs10834997, rs111332265, rs115669577, rs185682149, rs79105320, rs8121916)	Protein quantitative trait loci data derived from whole blood TNF-a levels (Sliz et al. 2019)	IGAP database (ADGC, CHARGE, EADI, and GERAD/PERADES) (Kunkle et al. 2019 Stage 1)	13577/NA	63926/21982	Finnish/European	0.0174	24.1
Yeung, C. H. C.-2021 [85]	TNF-b	4 (rs10925040, rs753274, rs7629875, rs78296352)	‘FINRISK’ studies and CRYFS (Ahola-Olli et al. 2017)	PGC-ALZ, IGAP, ADSP, UKB (Jansen et al. 2019 Phase 3)	8293/NA	455258/71880	Finnish/European	NA	36.9
Fani, L.-2021 [78]	TNF-β	3 (NA)	‘FINRISK’ studies and CRYFS (Ahola-Olli et al. 2017)	IGAP database (ADGC, CHARGE, EADI, and GERAD/PERADES) (Kunkle et al. 2019 Stage 1)	8293/NA	63926/21982	Finnish/European	NA	NA
Yeung, C. H. C.-2021 [85]	Lymphotoxin-alpha /TNF-b	14 (rs10131138, rs117985614, rs12045830, rs12758265, rs13205021, rs149904052, rs2289469, rs324635, rs34034808, rs34948788, rs35337681, rs66670744, rs76350100, rs919300)	INTERVAL study (Sun et al. 2018)	PGC-ALZ, IGAP, ADSP, UKB (Jansen et al. 2019 Phase 3)	3301/NA	455258/71880	European/European	NA	22.2
Yeung, C. H. C.-2021 [85]	TNF	11 (rs11536949, rs116529626, rs117012770, rs145917899, rs1473676, rs17424574, rs235409, rs34674590, rs62011974, rs833809, rs9264098)	INTERVAL study (Sun et al. 2018)	PGC-ALZ, IGAP, ADSP, UKB (Jansen et al. 2019 Phase 3)	3301/NA	455258/71880	European/European	NA	22.7
Andrews, S. J.-2019 [48]	Blood TNF expression	3 (rs1121800, rs72855945, rs9469017)	eQTLGen Consortium (Võsa et al. 2018)	IGAP database (ADGC, CHARGE, EADI, and GERAD/PERADES) (Kunkle et al. 2019 Stage 1)	31684/NA	63926/21982	European/European	0.0593	285
Yeung, C. H. C.-2021 [85]	TNF-related apoptosis-inducing ligand	19 (rs11618126, rs11657269, rs11699445, rs13115587, rs13185784, rs13278062, rs141603697, rs146783010, rs148051545, rs193112415, rs57396456, rs62093514, rs6878823, rs73039026, rs74488044, rs747324, rs74778900, rs75928541, rs79287178)	‘FINRISK’ studies and CRYFS (Ahola-Olli et al. 2017)	PGC-ALZ, IGAP, ADSP, UKB (Jansen et al. 2019 Phase 3)	8293/NA	455258/71880	Finnish/European	NA	77
Fani, L.-2021 [78]	TNF-related apoptosis-inducing ligand	28 (NA)	‘FINRISK’ studies and CRYFS (Ahola-Olli et al. 2017)	IGAP database (ADGC, CHARGE, EADI, and GERAD/PERADES) (Kunkle et al. 2019 Stage 1)	8293/NA	63926/21982	Finnish/European	NA	NA
Yeung, C. H. C.-2021 [85]	MIF	7 (rs113218956, rs118055855, rs12594190, rs13142904, rs141009259, rs5751777, rs78098071)	‘FINRISK’ studies and CRYFS (Ahola-Olli et al. 2017)	PGC-ALZ, IGAP, ADSP, UKB (Jansen et al. 2019 Phase 3)	8293/NA	455258/71880	Finnish/European	NA	25.2
Yeung, C. H. C.-2021 [85]	MIF	12 (rs11217826, rs12236195, rs147494242, rs148800371, rs149085461, rs17868298, rs28404075, rs55716899, rs56015229, rs62021054, rs6943559, rs8103186)	INTERVAL study (Sun et al. 2018)	Alzheimer’s-disease working group of the Psychiatric Genomics Consortium (PGC-ALZ), International Genomics of Alzheimer’s Project, Alzheimer’s Disease Sequencing Project (ADSP), UKB	3301/NA	455258/71880	European/European	NA	23.2
Fani, L.-2021 [78]	MIF	1 (NA)	‘FINRISK’ studies and CRYFS (Ahola-Olli et al. 2017)	IGAP database (ADGC, CHARGE, EADI, and GERAD/PERADES) (Kunkle et al. 2019 Stage 1)	8293/NA	63926/21982	Finnish/European	NA	NA
Yeung, C. H. C.-2021 [85]	IFNG	13 (rs112058662, rs112783231, rs113600793, rs115729819, rs11843756, rs12420286, rs1867282, rs2073438, rs4730203, rs6902031, rs7073753, rs74148555, rs78296352)	‘FINRISK’ studies and CRYFS (Ahola-Olli et al. 2017)	PGC-ALZ, IGAP, ADSP, UKB (Jansen et al. 2019 Phase 3)	8293/NA	455258/71880	Finnish/European	NA	23.4
Yeung, C. H. C.-2021 [85]	IFNG (IFNG.2989.17.2)	12 (rs11021718, rs113347051, rs11655081, rs117929041, rs12696452, rs12900591, rs137969241, rs17478444, rs1955054, rs3019375, rs6676433, rs7827377)	INTERVAL study (Sun et al. 2018)	PGC-ALZ, IGAP, ADSP, UKB (Jansen et al. 2019 Phase 3)	3301/NA	455258/71880	European/European	NA	23.3
Yeung, C. H. C.-2021 [85]	lFNG (IFNG.14147.50.3)	11 (rs115861866, rs1370749, rs141059739, rs1440480, rs144488068, rs2363910, rs2741012, rs377151969, rs5747241, rs7459549, rs75268621)	INTERVAL study (Sun et al. 2018)	PGC-ALZ, IGAP, ADSP, UKB (Jansen et al. 2019 Phase 3)	3301/NA	455258/71880	European/European	NA	22
Biomarkers of immunity and inflammation
Rasmussen, K. L.-2018 [90]	Complement C3	3 (all APOE genotypes (weighted gene score))	CGPS and CCHS	CGPS and CCHS	103809/1224	103809/1224	Danish/Danish	0.01	1392
Rasmussen, K. L.-2018 [90]	Complement C3	1 (rs429358 (APOE ε44))	CGPS and CCHS	CGPS and CCHS	2993/138	2993/138	Danish/Danish	0.01	1392
Yang, C.-2021 [91]	Complement C4 (Brain)	1 (rs12524149)	Washington University School of Medicine in St. Louis	ADGC, CHARGE, EADI, and GERAD/PERADES (Kunkle et al. 2019)	380/NA	94437/35274	European/European	NA	24.085
Fani, L.-2021 [78]	Intercellular adhesion molecule 1: CD54	4 (NA)	CHARGE (Barbalic et al. 2010)	IGAP database (ADGC, CHARGE, EADI, and GERAD/PERADES) (Kunkle et al. 2019 Stage 1)	9813/NA	63926/21982	European/European	NA	NA
Tsui, A.-2018 [88]	Erythrocyte sedimentation rate	4 (rs11803956, rs11861089, rs3886100, rs4910742)	The Cardiovascular Risk in Young Finns Study (Ahola-Olli et al. 2017)	IGAP database (ADGC, CHARGE, EADI, and GERAD) (Lambert et al. 2013 Stage 1)	6145/NA	54162/17008	White Caucasian ancestry/European	0.0299	NA
Fani, L.-2021 [78]	Platelet count	158 (NA)	UKB/UK BiLEVE/INTERVAL (Astle et al. 2016)	IGAP database (ADGC, CHARGE, EADI, and GERAD/PERADES) (Kunkle et al. 2019 Stage 1)	171643/NA	63926/21982	European/European	0.124	NA
Fani, L.-2021 [78]	Basophil count	36 (NA)	UKB/UK BiLEVE/INTERVAL (Astle et al. 2016)	IGAP database (ADGC, CHARGE, EADI, and GERAD/PERADES) (Kunkle et al. 2019 Stage 1)	171643/NA	63926/21982	European/European	0.015	NA
Fani, L.-2021 [78]	Monocyte count	116 (NA)	UKB/UK BiLEVE/INTERVAL (Astle et al. 2016)	IGAP database (ADGC, CHARGE, EADI, and GERAD/PERADES) (Kunkle et al. 2019 Stage 1)	171643/NA	63926/21982	European/European	0.1	NA
Fani, L.-2021 [78]	Lymphocyte count	94 (NA)	UKB/UK BiLEVE/INTERVAL (Astle et al. 2016)	IGAP database (ADGC, CHARGE, EADI, and GERAD/PERADES) (Kunkle et al. 2019 Stage 1)	171643/NA	63926/21982	European/European	0.055	NA
Fani, L.-2021 [78]	CD4 count	1 (NA)	International HIV Controllers Study (Ferreira et al. 2010)	IGAP database (ADGC, CHARGE, EADI, and GERAD/PERADES) (Kunkle et al. 2019 Stage 1)	2538/NA	63926/21982	European/European	0.016	NA
Fani, L.-2021 [78]	CD4 : CD8 lymphocyte ratio	4 (NA)	International HIV Controllers Study (Ferreira et al. 2010)	IGAP database (ADGC, CHARGE, EADI, and GERAD/PERADES) (Kunkle et al. 2019 Stage 1)	2538/NA	63926/21982	European/European	0.13	NA
Png, G.-2021 [92]	CD33 (Serum)	1 (NA)	MANOLIS (Farmaki et al. 2017) and Pomak (Panoutsopoulou et al. 2014)	IGAP database (ADGC, CHARGE, EADI, and GERAD) (Lambert et al. 2013 Stage 1)	NA/NA	54162/17008	European/European	NA	NA
Png, G.-2021 [92]	CD33 (Serum)	1 (NA)	MANOLIS (Farmaki et al. 2017) and Pomak (Panoutsopoulou et al. 2014)	IGAP database (ADGC, CHARGE, EADI, and GERAD) (Lambert et al. 2013 combined stage 1 and stage 2)	NA/NA	74046/25580	European/European	NA	NA
Png, G.-2021 [92]	Myeloid cell surface antigen CD33 (Serum)	1 (NA)	MANOLIS (Farmaki et al. 2017) and Pomak (Panoutsopoulou et al. 2014)	PGC-ALZ, IGAP, ADSP, UKB (Jansen et al. 2019 Phase 3)	2917/NA	455258/71880	European/European	NA	NA
Yang, C.-2021 [91]	Myeloid cell surface antigen CD33 (CSF)	1 (rs3865444)	Washington University School of Medicine in St. Louis	ADGC, CHARGE, EADI, and GERAD/PERADES (Kunkle et al. 2019)	835/NA	94437/35274	European/European	NA	20.8769
Yang, C.-2021 [91]	Myeloid cell surface antigen CD33 (Plasma)	1 (rs3865444)	Washington University School of Medicine in St. Louis	ADGC, CHARGE, EADI, and GERAD/PERADES (Kunkle et al. 2019)	529/NA	94437/35274	European/European	NA	236.031
Omics traits
Gut metabolites
Zhuang, Z.-2021 [93]	Trimethylamine-N-oxide	8 (rs12221306, rs13236413, rs16917161, rs17418675, rs2703228, rs3935570, rs4846884, rs7302178)	FHS Offspring Cohort (Rhee et al. 2013)	PGC-ALZ, IGAP, ADSP, UKB (Jansen et al. 2019 Phase 3)	2076/NA	455258/71880	European/European	NA	NA
Zhuang, Z.-2020 [94]	Trimethylamine-N-oxide	8 (rs12221306, rs13236413, rs16917161, rs17418675, rs2703228, rs3935570, rs4846884, rs7302178)	FHS Offspring Cohort (Rhee et al. 2013)	IGAP database (ADGC, CHARGE, EADI, and GERAD) (Lambert et al. 2013 combined stage 1 and stage 2)	2076/NA	74046/25580	European/European	NA	NA
Zhuang, Z.-2021 [93]	Choline	7 (rs10098425, rs10819950, rs10826197, rs12444044, rs2408564, rs4008155, rs4312185)	FHS Offspring Cohort (Rhee et al. 2013)	PGC-ALZ, IGAP, ADSP, UKB (Jansen et al. 2019 Phase 3)	2076/NA	455258/71880	European/European	NA	NA
Zhuang, Z.-2020 [94]	Choline	7 (rs10098425, rs10819950, rs10826197, rs12444044, rs2408564, rs4008155, rs4312185)	FHS Offspring Cohort (Rhee et al. 2013)	IGAP database (ADGC, CHARGE, EADI, and GERAD) (Lambert et al. 2013 combined stage 1 and stage 2)	2076/NA	74046/25580	European/European	NA	NA
Zhuang, Z.-2021 [93]	Carnitine	12 (rs10821590, rs1171610, rs1171617, rs11733138, rs16913790, rs274554, rs4656852, rs562672, rs6108228, rs6959875, rs7606454, rs9879988)	FHS Offspring Cohort (Rhee et al. 2013)	PGC-ALZ, IGAP, ADSP, UKB (Jansen et al. 2019 Phase 3)	2076/NA	455258/71880	European/European	NA	NA
Zhuang, Z.-2020 [94]	Carnitine	12 (rs10821590, rs1171610, rs1171617, rs11733138, rs16913790, rs274554, rs4656852, rs562672, rs6108228, rs6959875, rs7606454, rs9879988)	FHS Offspring Cohort (Rhee et al. 2013)	IGAP database (ADGC, CHARGE, EADI, and GERAD) (Lambert et al. 2013 combined stage 1 and stage 2)	2076/NA	74046/25580	European/European	NA	NA
Zhuang, Z.-2020 [94]	β-hydroxybutyric acid	5 (rs10496767, rs11676084, rs12989808, rs11898180, rs17801569)	FHS Offspring Cohort (Rhee et al. 2013)	IGAP database (ADGC, CHARGE, EADI, and GERAD) (Lambert et al. 2013 combined stage 1 and stage 2)	2076/NA	74046/25580	European/European	NA	NA
Zhuang, Z.-2020 [94]	γ-aminobutyric acid	9* (rs10019772, rs12073624, rs17587049, rs201762, rs2161525, rs2553640, rs2912200, rs6977081, rs8051603, rs8106338, rs927428)	FHS Offspring Cohort (Rhee et al. 2013)	IGAP database (ADGC, CHARGE, EADI, and GERAD) (Lambert et al. 2013 combined stage 1 and stage 2)	2076/NA	74046/25580	European/European	NA	NA
Zhuang, Z.-2020 [94]	Propionic acid	3 (rs11132322, rs17479559, rs6766484)	FHS Offspring Cohort (Rhee et al. 2013)	IGAP database (ADGC, CHARGE, EADI, and GERAD) (Lambert et al. 2013 combined stage 1 and stage 2)	2076/NA	74046/25580	European/European	NA	NA
Zhuang, Z.-2020 [94]	Serotonin	8 (rs10761071, rs11204524, rs11715386, rs16848753, rs17745202, rs2014998, rs2862078, rs6908341)	FHS Offspring Cohort (Rhee et al. 2013)	IGAP database (ADGC, CHARGE, EADI, and GERAD) (Lambert et al. 2013 combined stage 1 and stage 2)	2076/NA	74046/25580	European/European	NA	NA
Zhuang, Z.-2021 [93]	Betaine	13 (rs10178297, rs10786317, rs10817686, rs10883712, rs11030909, rs11742447, rs1321958, rs17815398, rs1868264, rs2087307, rs2879414, rs358538, rs6862283)	FHS Offspring Cohort (Rhee et al. 2013)	PGC-ALZ, IGAP, ADSP, UKB (Jansen et al. 2019 Phase 3)	2076/NA	455258/71880	European/European	NA	NA
Gut microbiota
Zhuang, Z.-2020 [94]	Blautia	2 (rs4669413, rs79387448)	PopGen/Food-Chain Plus (Wang et al. 2016)	IGAP database (ADGC, CHARGE, EADI, and GERAD) (Lambert et al. 2013 combined stage 1 and stage 2)	1812/NA	74046/25580	European/European	0.0409	NA
Neuroimaging feature
Wu, B. S.-2021 [95]	Cortical surface area: lateral orbitofrontal	21 (rs10179285, rs10916258, rs11012730, rs12626790, rs12652639, rs13208234, rs1822951, rs2237133, rs2358483, rs4721802, rs4897178, rs56329255, rs6729276, rs6737150, rs67616210, rs6949868, rs7252428, rs7529542, rs7621856, rs77692431, rs79487293)	ENIGMA and UKB (Grasby et al. 2020)	PGC-ALZ, IGAP, ADSP, UKB (Jansen et al. 2019 Phase 3)	33992/NA	455258/71880	European/European	0.0213	33.22
Wu, B. S.-2021 [95]	Cortical surface area: temporal pole	4 (rs160472, rs2139446, rs6855246, rs73084102)	ENIGMA and UKB (Grasby et al. 2020)	PGC-ALZ, IGAP, ADSP, UKB (Jansen et al. 2019 Phase 3)	33992/NA	455258/71880	European/European	0.0037	25.1
Wu, B. S.-2021 [95]	Cortical surface area: supramarginal	11 (rs1398859, rs17011924, rs2164950, rs2200225, rs2279829, rs28395235, rs28421555, rs35378400, rs4924345, rs61407096, rs724972)	ENIGMA and UKB (Grasby et al. 2020)	PGC-ALZ, IGAP, ADSP, UKB (Jansen et al. 2019 Phase 3)	33992/NA	455258/71880	European/European	0.0178	52.16
Wu, B. S.-2021 [95]	Cortical surface area: lingual	21 (rs1014444, rs10237280, rs1078081, rs11929686, rs17419290, rs17690987, rs1905346, rs1934057, rs1952750, rs2022130, rs2043294, rs28410513, rs2999158, rs61508189, rs6603991, rs6812278, rs76341705, rs7809950, rs7914158, rs9401907, rs9545145)	ENIGMA and UKB (Grasby et al. 2020)	PGC-ALZ, IGAP, ADSP, UKB (Jansen et al. 2019 Phase 3)	33992/NA	455258/71880	European/European	0.0241	37.85
Wu, B. S.-2021 [95]	Thickness of cuneus	5 (rs117923045, rs12810533, rs13107325, rs34163390, rs8005394)	ENIGMA and UKB (Grasby et al. 2020)	PGC-ALZ, IGAP, ADSP, UKB (Jansen et al. 2019 Phase 3)	33992/NA	455258/71880	European/European	0.0148	36.96
Wang, H.-2021 [7]	Neuroimaging feature: susceptibility-weighted T1 imaging (male)	6 (NA)	UKB (unpublished data)	ADGC (Naj et al. 2011, Jun et al. 2016)	140886/NA	8682/4010	European/European	NA	NA
Wang, H.-2021 [7]	Neuroimaging feature: susceptibility-weighted T1 imaging (female)	6 (NA)	UKB (unpublished data)	ADGC (Wang et al. 2021)	140886/NA	12772/5705	European/European	NA	NA
Wang, H.-2021 [7]	Neuroimaging feature: hippocampal volume (male)	21 (NA)	UKB (unpublished data)	ADGC (Naj et al. 2011, Jun et al. 2016)	32488/NA	8682/4010	European/European	NA	NA
Wang, H.-2021 [7]	Neuroimaging feature: hippocampal volume (female)	21 (NA)	UKB (unpublished data)	ADGC (Wang et al. 2021)	32488/NA	12772/5705	European/European	NA	NA
Leukocyte telomere length
Yu, G.-2021 [96]	Leukocyte telomere length	20 (rs3219104, rs55749605, rs2293607, rs13137667, rs2086240, rs7705526, rs2853677, rs34991172 , rs707919, rs59294613, rs9419958, rs228595, rs2286836, rs7194734, rs3785074, rs62053580, rs8105767, rs75691080, rs73624724, rs13038527)	ENGAGE Consortium (Li et al. 2020)	ADGC, CHARGE, EADI, and GERAD/PERADES (Kunkle et al. 2019)	78592/NA	94437/35274	European/European	0.02	NA
Scheller Madrid, A.-2020 [97]	Short telomeres	3 (rs2487999, rs7726159,rs1317082)	CGPS and CCHS	CGPS	NA/NA	61371/546	European/European	0.007	466
Scheller Madrid, A.-2020 [97]	Short telomeres	3 (rs2487999, rs7726159,rs1317082)	CGPS and CCHS	CCHS	NA/NA	6752/353	European/European	0.007	466
Scheller Madrid, A.-2020 [97]	Short telomeres	3 (rs2487999, rs7726159,rs1317082)	CGPS and CCHS	IGAP database (ADGC, CHARGE, EADI, and GERAD) (Lambert et al. 2013 Stage 1)	NA/NA	54162/17008	European/European	0.007	466
Zhan, Y.-2015 [98]	Telomere length Shortening	7 (rs10936599, rs2736100, rs7675998, rs9420907, rs8105767, rs755017, rs11125529)	ENGAGE Consortium (Codd et al. 2013)	IGAP database (Lambert et al. 2013)	37684/NA	NA/NA	European/European	NA	NA
Gao, K.-2019 [99]	Telomere length	10 (rs10936599, rs2736100, rs7675998, rs4387287, rs6772228, rs11125529, rs8105767, rs755017, rs3027234, rs6028466)	Telomere length GWAS (Mangino et al. 2012)	PGC-ALZ, IGAP, ADSP, UKB (Jansen et al. 2019 Phase 3)	9190/NA	455258/71880	European/European	NA	NA
Guo, Y.-2019 [100]	Leukocyte telomere length	7 (rs11125529, rs10936599, rs7675998, rs2736100, rs9420907, rs8105767, rs755017)	ENGAGE Consortium (Codd et al.2013)	PGC-ALZ, IGAP, ADSP, UKB (Jansen et al. 2019 Phase 3)	37684/NA	455258/71880	European/European	NA	NA
Lipid-lowering drug targets
Williams, D. M.-2020 [75]	PCSK9 (encoding the target for PCSK9 inhibitors, eg, evolocumab and alirocumab) inhibition	30 (rs11206514, rs114162366, rs11591147, rs11808052, rs12136600, rs137886411, rs146741639, rs150119739, rs2479409, rs2483205, rs2495477, rs2495478, rs28385708, rs41294821, rs45508296, rs45576433, rs4927193, rs499718, rs505151, rs557435, rs572512, rs585131, rs625619, rs630431, rs639750, rs6681159, rs74700387, rs7525503, rs7552841, rs79844613)	GLGC (Willer et al. 2013), MAGNETIC consortium (Kettunen et al. 2016), GLGC Exome-wide (Liu et al. 2017)	IGAP database (ADGC, CHARGE, EADI, and GERAD/PERADES) (Kunkle et al. 2019 Stage 1)	14004-295826/NA	63926/21982	European/European	NA	NA
Williams, D. M.-2020 [75]	PCSK9 (encoding the target for PCSK9 inhibitors, eg, evolocumab and alirocumab) inhibition	31 (rs11206514, rs114162366, rs11591147, rs11808052, rs12136600, rs146741639, rs150119739, rs2479409, rs2483205, rs2495477, rs2495481, rs28385708, rs41294821, rs41297885, rs45508296, rs45576433, rs4927193, rs499718, rs505151, rs529787, rs557435, rs572512, rs585131, rs624612, rs625619, rs630431, rs639750, rs74700387, rs7525503, rs7552841, rs79844613)	GLGC (Willer et al. 2013), MAGNETIC consortium (Kettunen et al. 2016), GLGC Exome-wide (Liu et al. 2017)	PGC (Jansen et al. 2019)	14004-295826/NA	17477/2736	European/European	NA	NA
Williams, D. M.-2020 [75]	Lowering PCSK9 concentration	3 (rs11591147, rs45448095, rs6957201)	GLGC (Willer et al. 2013), MAGNETIC consortium (Kettunen et al. 2016), GLGC Exome-wide (Liu et al. 2017)	IGAP database (ADGC, CHARGE, EADI, and GERAD/PERADES) (Kunkle et al. 2019 Stage 1)	14004-295826/NA	63926/21982	European/European	NA	NA
Williams, D. M.-2020 [75]	Lowering PCSK9 concentration	3 (rs11591147, rs45448095, rs6957201)	GLGC (Willer et al. 2013), MAGNETIC consortium (Kettunen et al. 2016), GLGC Exome-wide (Liu et al. 2017)	PGC (Jansen et al. 2019)	14004-295826/NA	17477/2736	European/European	NA	NA
Williams, D. M.-2020 [75]	HMGCR (encoding the target for statins) inhibition	14 (rs10045497, rs10474434, rs10474435, rs10515198, rs142550951, rs142563098, rs17238540, rs17238596, rs17244792, rs17648121, rs2303151, rs2303152, rs5908, rs76475757)	GLGC (Willer et al. 2013), MAGNETIC consortium (Kettunen et al. 2016), GLGC Exome-wide (Liu et al. 2017)	IGAP database (ADGC, CHARGE, EADI, and GERAD/PERADES) (Kunkle et al. 2019 Stage 1)	14004-295826/NA	63926/21982	European/European	NA	NA
Williams, D. M.-2020 [75]	HMGCR (encoding the target for statins) inhibition	14 (rs10045497, rs10474434, rs10474435, rs10515198, rs142550951, rs142563098, rs17238540, rs17238596, rs17244792, rs17648121, rs2303152, rs5908, rs76475757, rs7717396)	GLGC (Willer et al. 2013), MAGNETIC consortium (Kettunen et al. 2016), GLGC Exome-wide (Liu et al. 2017)	PGC (Jansen et al. 2019)	14004-295826/NA	17477/2736	European/European	NA	NA
Williams, D. M.-2020 [75]	ApoB (encoding the target of mipomersen) antisense	27 (rs10199768, rs1042031, rs11676704, rs12691202, rs12713771, rs12713870, rs12720796, rs12720816, rs12720842, rs1367117, rs149790267, rs150956240, rs1799812, rs1801695, rs1801699, rs1801700, rs1801701, rs184507838, rs2678379, rs2854725, rs3791981, rs512535, rs531819, rs533617, rs6413458 rs679899 rs72653053)	GLGC (Willer et al. 2013), MAGNETIC consortium (Kettunen et al. 2016), GLGC Exome-wide (Liu et al. 2017)	IGAP database (ADGC, CHARGE, EADI, and GERAD/PERADES) (Kunkle et al. 2019 Stage 1)	14004-295826/NA	63926/21982	European/European	NA	NA
Williams, D. M.-2020 [75]	ApoB (encoding the target of mipomersen) antisense	26 (rs10199768, rs1042023, rs1042031, rs11676704, rs12691202, rs12713771, rs12713870, rs12720796, rs12720816, rs12720842, rs1367117, rs149790267, rs150956240, rs1801695, rs1801699, rs1801700, rs1801701, rs1801702, rs184507838, rs2678379, rs2854725, rs3791981, rs512535, rs531819, rs533617, rs679899)	GLGC (Willer et al. 2013), MAGNETIC consortium (Kettunen et al. 2016), GLGC Exome-wide (Liu et al. 2017)	PGC (Jansen et al. 2019)	14004-295826/NA	17477/2736	European/European	NA	NA
Williams, D. M.-2020 [75]	NPC1L1 (encoding the target for ezetimibe) blockade	20 (rs10264715, rs113223818, rs114376659, rs117448375, rs139264665, rs139912571, rs142301466, rs17655652, rs2073548, rs217426, rs217432, rs35349497, rs41279627, rs41279633, rs4720470, rs56243746, rs62459147, rs73107472, rs77826622, rs7808295)	GLGC (Willer et al. 2013), MAGNETIC consortium (Kettunen et al. 2016), GLGC Exome-wide (Liu et al. 2017)	IGAP database (ADGC, CHARGE, EADI, and GERAD/PERADES) (Kunkle et al. 2019 Stage 1)	14004-295826/NA	63926/21982	European/European	NA	NA
Williams, D. M.-2020 [75]	NPC1L1 (encoding the target for ezetimibe) blockade	25 (rs10264715, rs113223818, rs117448375, rs117788436, rs139264665, rs139912571, rs142301466, rs142708379, rs17655652, rs186548547, rs2072183, rs2073548, rs217406, rs217426, rs217432, rs35349497, rs41279627, rs41279630, rs4720470, rs52815063, rs56243746, rs62459147, rs73107472, rs77826622, rs7808295)	GLGC (Willer et al. 2013), MAGNETIC consortium (Kettunen et al. 2016), GLGC Exome-wide (Liu et al. 2017)	PGC (Jansen et al. 2019)	14004-295826/NA	17477/2736	European/European	NA	NA
Anti-obesity drug target genes
Zhuang, Q. S.-2021 [39]	Anti-obesity drug target gene: ADRA1A	3 (NA)	GTEx Consortium (2015) Human genomics	IGAP database (ADGC, CHARGE, EADI, and GERAD) (Lambert et al. 2013 Stage 1)	NA/NA	54162/17008	NA/European	NA	NA
Zhuang, Q. S.-2021 [39]	Anti-obesity drug target gene: ADRA1B	2 (NA)	GTEx Consortium (2015) Human genomics	IGAP database (ADGC, CHARGE, EADI, and GERAD) (Lambert et al. 2013 Stage 1)	NA/NA	54162/17008	NA/European	NA	NA
Zhuang, Q. S.-2021 [39]	Anti-obesity drug target gene: CARTPT	2 (NA)	GTEx Consortium (2015) Human genomics	IGAP database (ADGC, CHARGE, EADI, and GERAD) (Lambert et al. 2013 Stage 1)	NA/NA	54162/17008	NA/European	NA	NA
Zhuang, Q. S.-2021 [39]	Anti-obesity drug target gene: CNR1	2 (NA)	GTEx Consortium (2015) Human genomics	IGAP database (ADGC, CHARGE, EADI, and GERAD) (Lambert et al. 2013 Stage 1)	NA/NA	54162/17008	NA/European	NA	NA
Zhuang, Q. S.-2021 [39]	Anti-obesity drug target gene: DRD2	3 (NA)	GTEx Consortium (2015) Human genomics	IGAP database (ADGC, CHARGE, EADI, and GERAD) (Lambert et al. 2013 Stage 1)	NA/NA	54162/17008	NA/European	NA	NA
Zhuang, Q. S.-2021 [39]	Anti-obesity drug target gene: HRH1	2 (NA)	GTEx Consortium (2015) Human genomics	IGAP database (ADGC, CHARGE, EADI, and GERAD) (Lambert et al. 2013 Stage 1)	NA/NA	54162/17008	NA/European	NA	NA
Zhuang, Q. S.-2021 [39]	Anti-obesity drug target gene: PNLIP	2 (NA)	GTEx Consortium (2015) Human genomics	IGAP database (ADGC, CHARGE, EADI, and GERAD) (Lambert et al. 2013 Stage 1)	NA/NA	54162/17008	NA/European	NA	NA
Zhuang, Q. S.-2021 [39]	Anti-obesity drug target gene: THRB	2 (NA)	GTEx Consortium (2015) Human genomics	IGAP database (ADGC, CHARGE, EADI, and GERAD) (Lambert et al. 2013 Stage 1)	NA/NA	54162/17008	NA/European	NA	NA
Zhuang, Q. S.-2021 [39]	Anti-obesity drug target gene: NPY	2 (NA)	GTEx Consortium (2015) Human genomics	IGAP database (ADGC, CHARGE, EADI, and GERAD) (Lambert et al. 2013 Stage 1)	NA/NA	54162/17008	NA/European	NA	NA
Common antihypertensive drug classes
Ou, Y. N.-2021 [25]	Antihypertensive medications	52 (rs1262894, rs33996239, rs718448, rs1797912, rs312487, rs3821843, rs9311502, rs1547950, rs11709630, rs114987861, rs113210396, rs7340705, rs2633731, rs4836365, rs59484271, rs3101725, rs12540183, rs10764319, rs34606998, rs11012811, rs1888693, rs17604757, rs12571593, rs17662793, rs2482100, rs61278674, rs4748444, rs1779209, rs1757213, rs10828399, rs17610275, rs10828542, rs10741039, rs35241357, rs1…	UKB, ICBP (Evangelou et al. 2018)	IGAP database (ADGC, CHARGE, EADI, and GERAD/PERADES) (Kunkle et al. 2019 Stage 1)	757601/NA	63926/21982	European/European	NA	> 10
Walker, V. M.-2020 [28]	Antihypertensive drugs	59 (rs1009890, rs10305838, rs10762738, rs10764322, rs11023983, rs115101482, rs11605129, rs118123032, rs12145535, rs12317778, rs12416030, rs12416245, rs12914000, rs136832, rs1383914, rs139787011, rs140443467, rs17326118, rs17645325, rs198535, rs2052130, rs2074311, rs2241359, rs2338115, rs2453467, rs2520014, rs2714978, rs2810604, rs2903908, rs34157595, rs34484573, rs35866749, rs3755801, rs3842756, …	GTeX project data (GTEx Consortium, 2017)	IGAP database (ADGC, CHARGE, EADI, and GERAD) (Lambert et al. 2013 Stage 1)	620/NA	54162/17008	Mixed (83.7% European American and 15.1% African American)/European	NA	NA
Ou, Y. N.-2021 [25]	β-blockers	1 (rs12540183)	UKB, ICBP (Evangelou et al. 2018)	IGAP database (ADGC, CHARGE, EADI, and GERAD/PERADES) (Kunkle et al. 2019 Stage 1)	757601/NA	63926/21982	European/European	NA	> 10
Walker, V. M.-2020 [28]	Beta-adrenoceptor blockers	10 (rs1009890, rs1383914, rs17645325, rs2052130, rs35866749, rs57698607, rs7076938, rs735710, rs74717224, rs7737361)	GTeX project data (GTEx Consortium, 2017)	IGAP database (ADGC, CHARGE, EADI, and GERAD) (Lambert et al. 2013 Stage 1)	620/NA	54162/17008	Mixed (83.7% European American and 15.1% African American)/European	NA	NA
Ou, Y. N.-2021 [25]	Calcium channel blocker	45 (rs718448, rs312487, rs3821843, rs9311502, rs1547950, rs11709630, rs114987861, rs113210396, rs7340705, rs2633731, rs10764319, rs34606998, rs11012811, rs1888693, rs17604757, rs12571593, rs17662793, rs2482100, rs61278674, rs4748444, rs1779209, rs1757213, rs10828399, rs17610275, rs10828542, rs10741039, rs11013938, rs35241357, rs112133583, rs10828662, rs982003, rs1325990, rs11014170, rs67214975, r…	UKB, ICBP (Evangelou et al. 2018)	IGAP database (ADGC, CHARGE, EADI, and GERAD/PERADES) (Kunkle et al. 2019 Stage 1)	757601/NA	63926/21982	European/European	NA	> 10
Walker, V. M.-2020 [28]	Calcium channel blockers	17 (rs10764322, rs115101482, rs11605129, rs12145535, rs12317778, rs12416030, rs136832, rs17326118, rs198535, rs2338115, rs2453467, rs34157595, rs34484573, rs6445583, rs71369724, rs71380229, rs76492099)	GTeX project data (GTEx Consortium, 2017)	IGAP database (ADGC, CHARGE, EADI, and GERAD) (Lambert et al. 2013 Stage 1)	620/NA	54162/17008	Mixed (83.7% European American and 15.1% African American)/European	NA	NA
Ou, Y. N.-2021 [25]	Thiazides	5 (rs1262894, rs33996239, rs4836365, rs59484271, rs3101725)	UKB, ICBP (Evangelou et al. 2018)	IGAP database (ADGC, CHARGE, EADI, and GERAD/PERADES) (Kunkle et al. 2019 Stage 1)	757601/NA	63926/21982	European/European	NA	> 10
Walker, V. M.-2020 [28]	Thiazides and related diuretics	9 (rs10076365, rs10762738, rs12914000, rs13188637, rs139787011, rs140443467, rs62509890, rs7699135, rs8030011)	GTeX project data (GTEx Consortium, 2017)	IGAP database (ADGC, CHARGE, EADI, and GERAD) (Lambert et al. 2013 Stage 1)	620/NA	54162/17008	Mixed (83.7% European American and 15.1% African American)/European	NA	NA
Ou, Y. N.-2021 [25]	Angiotensin receptor blockers	1 (rs1797912)	UKB, ICBP (Evangelou et al. 2018)	IGAP database (ADGC, CHARGE, EADI, and GERAD/PERADES) (Kunkle et al. 2019 Stage 1)	757601/NA	63926/21982	European/European	NA	> 10
Walker, V. M.-2020 [28]	Angiotensin-ll receptor antagonists	4 (rs118123032, rs79387447, rs80350379, rs9829399)	GTeX project data (GTEx Consortium, 2017)	IGAP database (ADGC, CHARGE, EADI, and GERAD) (Lambert et al. 2013 Stage 1)	620/NA	54162/17008	Mixed (83.7% European American and 15.1% African American)/European	NA	NA
Walker, V. M.-2020 [28]	Centrally acting antihypertensives	6 (rs10076365, rs12416245, rs149028979, rs4366419, rs4389544, rs80339013)	GTeX project data (GTEx Consortium, 2017)	IGAP database (ADGC, CHARGE, EADI, and GERAD) (Lambert et al. 2013 Stage 1)	620/NA	54162/17008	Mixed (83.7% European American and 15.1% African American)/European	NA	NA
Walker, V. M.-2020 [28]	Loop diuretics	3 (rs12914000, rs2903908, rs78736765)	GTeX project data (GTEx Consortium, 2017)	IGAP database (ADGC, CHARGE, EADI, and GERAD) (Lambert et al. 2013 Stage 1)	620/NA	54162/17008	Mixed (83.7% European American and 15.1% African American)/European	NA	NA
Walker, V. M.-2020 [28]	PSDs and aldosterone antagonists	3 (rs12079515, rs2520014, rs71616586)	GTeX project data (GTEx Consortium, 2017)	IGAP database (ADGC, CHARGE, EADI, and GERAD) (Lambert et al. 2013 Stage 1)	620/NA	54162/17008	Mixed (83.7% European American and 15.1% African American)/European	NA	NA
Walker, V. M.-2020 [28]	Renin inhibitors	2 (rs2810604, rs74650517)	GTeX project data (GTEx Consortium, 2017)	IGAP database (ADGC, CHARGE, EADI, and GERAD) (Lambert et al. 2013 Stage 1)	620/NA	54162/17008	Mixed (83.7% European American and 15.1% African American)/European	NA	NA
Walker, V. M.-2020 [28]	Adrenergic neurone blockers	3 (rs12416245, rs4366419, rs73569213)	GTeX project data (GTEx Consortium, 2017)	IGAP database (ADGC, CHARGE, EADI, and GERAD) (Lambert et al. 2013 Stage 1)	620/NA	54162/17008	Mixed (83.7% European American and 15.1% African American)/European	NA	NA
Walker, V. M.-2020 [28]	Alpha-adrenoceptor blockers	9 (rs1009890, rs12416245, rs1383914, rs17645325, rs3842756, rs4366419, rs57698607, rs71455916, rs735710)	GTeX project data (GTEx Consortium, 2017)	IGAP database (ADGC, CHARGE, EADI, and GERAD) (Lambert et al. 2013 Stage 1)	620/NA	54162/17008	Mixed (83.7% European American and 15.1% African American)/European	NA	NA
Walker, V. M.-2020 [28]	Angintensin converting enzyme inhibitors	1 (rs4968783)	GTeX project data (GTEx Consortium, 2017)	IGAP database (ADGC, CHARGE, EADI, and GERAD) (Lambert et al. 2013 Stage 1)	620/NA	54162/17008	Mixed (83.7% European American and 15.1% African American)/European	NA	NA
Walker, V. M.-2020 [28]	Vasodilator antihypertensives	11 (rs10305838, rs11023983, rs2074311, rs2241359, rs2714978, rs4845568, rs60715601, rs62111755, rs62509890, rs73569213, rs73842253)	GTeX project data (GTEx Consortium, 2017)	IGAP database (ADGC, CHARGE, EADI, and GERAD) (Lambert et al. 2013 Stage 1)	620/NA	54162/17008	Mixed (83.7% European American and 15.1% African American)/European	NA	NA
Genome
Baird, D. A.-2021 [101]	CCDC6	1 (rs1171830)	The Accelerating Medicines Partnership for AD consortium and CMC (Sieberts et al. 2019)	IGAP database (Lambert et al. 2013 stage 1) and UKB	1286/NA	490305/73781	European/European	NA	NA
Baird, D. A.-2021 [101]	TSPAN14	1 (rs7097656)	The Accelerating Medicines Partnership for AD consortium and CMC (Sieberts et al. 2019)	IGAP database (Lambert et al. 2013 stage 1) and UKB	1286/NA	490305/73781	European/European	NA	NA
Baird, D. A.-2021 [101]	KAT8	1 (rs12597511)	The Accelerating Medicines Partnership for AD consortium and CMC (Sieberts et al. 2019)	IGAP database (Lambert et al. 2013 stage 1) and UKB	1286/NA	490305/73781	European/European	NA	NA
Baird, D. A.-2021 [101]	ZNF646	1 (rs8050894)	The Accelerating Medicines Partnership for AD consortium and CMC (Sieberts et al. 2019)	IGAP database (Lambert et al. 2013 stage 1) and UKB	1286/NA	490305/73781	European/European	NA	NA
Baird, D. A.-2021 [101]	CCNT2-AS1	1 (rs766271)	The Accelerating Medicines Partnership for AD consortium and CMC (Sieberts et al. 2019)	IGAP database (Lambert et al. 2013 stage 1) and UKB	1286/NA	490305/73781	European/European	NA	NA
Baird, D. A.-2021 [101]	PRSS36	1 (rs55667375)	The Accelerating Medicines Partnership for AD consortium and CMC (Sieberts et al. 2019)	IGAP database (Lambert et al. 2013 stage 1) and UKB	1286/NA	490305/73781	European/European	NA	NA
Baird, D. A.-2021 [101]	AC012146.1	1 (rs56377155)	The Accelerating Medicines Partnership for AD consortium and CMC (Sieberts et al. 2019)	IGAP database (Lambert et al. 2013 stage 1) and UKB	1286/NA	490305/73781	European/European	NA	NA
Wingo, A. P.-2021 [102]	EPHX2	1 (rs2741342)	ROS/MAP (Bennett et al. 2018)	PGC-ALZ, IGAP, ADSP, UKB (Jansen et al. 2019 Phase 3)	376/NA	455258/71880	European/European	NA	NA
Wingo, A. P.-2021 [102]	PVR	1 (rs714948)	ROS/MAP (Bennett et al. 2018)	PGC-ALZ, IGAP, ADSP, UKB (Jansen et al. 2019 Phase 3)	376/NA	455258/71880	European/European	NA	NA
Wingo, A. P.-2021 [102]	SNX32	1 (rs2231884)	ROS/MAP (Bennett et al. 2018)	PGC-ALZ, IGAP, ADSP, UKB (Jansen et al. 2019 Phase 3)	376/NA	455258/71880	European/European	NA	NA
Wingo, A. P.-2021 [102]	CTSH	1 (rs12148472)	ROS/MAP (Bennett et al. 2018)	PGC-ALZ, IGAP, ADSP, UKB (Jansen et al. 2019 Phase 3)	376/NA	455258/71880	European/European	NA	NA
Wingo, A. P.-2021 [102]	RTFDC1	1 (rs1059768)	ROS/MAP (Bennett et al. 2018)	PGC-ALZ, IGAP, ADSP, UKB (Jansen et al. 2019 Phase 3)	376/NA	455258/71880	European/European	NA	NA
Wingo, A. P.-2021 [102]	LACTB	1 (rs2729835)	ROS/MAP (Bennett et al. 2018)	PGC-ALZ, IGAP, ADSP, UKB (Jansen et al. 2019 Phase 3)	376/NA	455258/71880	European/European	NA	NA
Wingo, A. P.-2021 [102]	ICA1L	1 (rs1541853)	ROS/MAP (Bennett et al. 2018)	PGC-ALZ, IGAP, ADSP, UKB (Jansen et al. 2019 Phase 3)	376/NA	455258/71880	European/European	NA	NA
Wingo, A. P.-2021 [102]	DOC2A	1 (rs11642612)	ROS/MAP (Bennett et al. 2018)	PGC-ALZ, IGAP, ADSP, UKB (Jansen et al. 2019 Phase 3)	376/NA	455258/71880	European/European	NA	NA
Wingo, A. P.-2021 [102]	PLEKHA1	1 (rs2280141)	ROS/MAP (Bennett et al. 2018)	PGC-ALZ, IGAP, ADSP, UKB (Jansen et al. 2019 Phase 3)	376/NA	455258/71880	European/European	NA	NA
Baird, D. A.-2021 [101]	ACE	1 (rs4295)	The Accelerating Medicines Partnership for AD consortium and CMC (Sieberts et al. 2019)	IGAP database (Lambert et al. 2013 stage 1) and UKB	1286/NA	490305/73781	European/European	NA	NA
Wingo, A. P.-2021 [102]	ACE	1 (rs4305)	ROS/MAP (Bennett et al. 2018)	PGC-ALZ, IGAP, ADSP, UKB (Jansen et al. 2019 Phase 3)	376/NA	455258/71880	European/European	NA	NA
Wingo, A. P.-2021 [102]	STX4	1 (rs7294)	ROS/MAP (Bennett et al. 2018)	PGC-ALZ, IGAP, ADSP, UKB (Jansen et al. 2019 Phase 3)	376/NA	455258/71880	European/European	NA	NA
Wingo, A. P.-2021 [102]	STX6	1 (rs10797664)	ROS/MAP (Bennett et al. 2018)	PGC-ALZ, IGAP, ADSP, UKB (Jansen et al. 2019 Phase 3)	376/NA	455258/71880	European/European	NA	NA
Wingo, A. P.-2021 [102]	CARHSP1	1 (rs2437704)	ROS/MAP (Bennett et al. 2018)	PGC-ALZ, IGAP, ADSP, UKB (Jansen et al. 2019 Phase 3)	376/NA	455258/71880	European/European	NA	NA
Zhu, J.-2021 [103]	B4GALT3 (Blood)	1 (rs11585858)	eQTLGen consortium (Võsa et al. 2018)	PGC-ALZ, IGAP, ADSP, UKB (Jansen et al. 2019 Phase 3)	31684/NA	455258/71880	European/European	NA	NA
Zhu, J.-2021 [103]	NDUFS2 (Blood)	1 (rs4379692)	eQTLGen consortium (Võsa et al. 2018)	PGC-ALZ, IGAP, ADSP, UKB (Jansen et al. 2019 Phase 3)	31684/NA	455258/71880	European/European	NA	NA
Zhu, J.-2021 [103]	BIN1 (Blood)	1 (rs11682128)	eQTLGen consortium (Võsa et al. 2018)	PGC-ALZ, IGAP, ADSP, UKB (Jansen et al. 2019 Phase 3)	31684/NA	455258/71880	European/European	NA	NA
Zhu, J.-2021 [103]	HLA-DRA (Blood)	1 (rs601945)	eQTLGen consortium (Võsa et al. 2018)	PGC-ALZ, IGAP, ADSP, UKB (Jansen et al. 2019 Phase 3)	31684/NA	455258/71880	European/European	NA	NA
Zhu, J.-2021 [103]	CASTOR3 (Blood)	1 (rs2950517)	eQTLGen consortium (Võsa et al. 2018)	PGC-ALZ, IGAP, ADSP, UKB (Jansen et al. 2019 Phase 3)	31684/NA	455258/71880	European/European	NA	NA
Zhu, J.-2021 [103]	EPHA1-AS1 (Blood)	1 (rs3935067)	eQTLGen consortium (Võsa et al. 2018)	PGC-ALZ, IGAP, ADSP, UKB (Jansen et al. 2019 Phase 3)	31684/NA	455258/71880	European/European	NA	NA
Zhu, J.-2021 [103]	SLC24A4 (Blood)	1 (rs17783630)	eQTLGen consortium (Võsa et al. 2018)	PGC-ALZ, IGAP, ADSP, UKB (Jansen et al. 2019 Phase 3)	31684/NA	455258/71880	European/European	NA	NA
Zhu, J.-2021 [103]	RIN3 (Blood)	1 (rs17783630)	eQTLGen consortium (Võsa et al. 2018)	PGC-ALZ, IGAP, ADSP, UKB (Jansen et al. 2019 Phase 3)	31684/NA	455258/71880	European/European	NA	NA
Zhu, J.-2021 [103]	APH1B (Blood)	1 (rs75763893)	eQTLGen consortium (Võsa et al. 2018)	PGC-ALZ, IGAP, ADSP, UKB (Jansen et al. 2019 Phase 3)	31684/NA	455258/71880	European/European	NA	NA
Zhu, J.-2021 [103]	AC012146.7 (Blood)	1 (rs73976310)	eQTLGen consortium (Võsa et al. 2018)	PGC-ALZ, IGAP, ADSP, UKB (Jansen et al. 2019 Phase 3)	31684/NA	455258/71880	European/European	NA	NA
Zhu, J.-2021 [103]	AC012146.7 (Brain)	1 (rs73976310)	Meta-analysis of brain eQTL data by Qi T et al. 2018 (including Genotype-Tissue Expression (GTEx) (Kubicek et al. 2013), CMC (Fromer et al. 2016), and the ROS/MAP studies (Kunkle et al. 2019))	PGC-ALZ, IGAP, ADSP, UKB (Jansen et al. 2019 Phase 3)	1194/NA	455258/71880	European/European	NA	NA
Zhu, J.-2021 [103]	ZNF232 (Blood)	1 (rs73976310)	eQTLGen consortium (Võsa et al. 2018)	PGC-ALZ, IGAP, ADSP, UKB (Jansen et al. 2019 Phase 3)	31684/NA	455258/71880	European/European	NA	NA
Zhu, J.-2021 [103]	SIGLEC22P (Blood)	1 (rs7245846)	eQTLGen consortium (Võsa et al. 2018)	PGC-ALZ, IGAP, ADSP, UKB (Jansen et al. 2019 Phase 3)	31684/NA	455258/71880	European/European	NA	NA
Zhu, J.-2021 [103]	CD33 (Blood)	1 (rs1710398)	eQTLGen consortium (Võsa et al. 2018)	PGC-ALZ, IGAP, ADSP, UKB (Jansen et al. 2019 Phase 3)	31684/NA	455258/71880	European/European	NA	NA
Zhu, J.-2021 [103]	CASS4 (Blood)	1 (rs6014722)	eQTLGen consortium (Võsa et al. 2018)	PGC-ALZ, IGAP, ADSP, UKB (Jansen et al. 2019 Phase 3)	31684/NA	455258/71880	European/European	NA	NA
Zhu, J.-2021 [103]	RPL39P (Blood)	1 (rs17462136)	eQTLGen consortium (Võsa et al. 2018)	PGC-ALZ, IGAP, ADSP, UKB (Jansen et al. 2019 Phase 3)	31684/NA	455258/71880	European/European	NA	NA
Baird, D. A.-2021 [101]	CR1	1 (rs679515)	The Accelerating Medicines Partnership for Alzheimer’s Disease consortium and the CMC (Sieberts et al. 2019)	IGAP database (Lambert et al. 2013 stage 1) and UKB	1286/NA	490305/73781	European/European	NA	NA
Zhu, J.-2021 [103]	CR1 (Brain)	1 (rs679515)	Meta-analysis of brain eQTL data by Qi T et al. 2018 (including Genotype-Tissue Expression (GTEx) (Kubicek et al. 2013), CMC (Fromer et al. 2016), and the ROS/MAP studies (Kunkle et al. 2019))	PGC-ALZ, IGAP, ADSP, UKB (Jansen et al. 2019 Phase 3)	1194/NA	455258/71880	European/European	NA	NA
DNA methylation
Liu, D.-2021 [104]	cg05656486 (NDUFS2) (Brain)	1 (rs4575098)	A meta-analysis of ROSMAP (Ng et al. 2017, Hannon et al. 2016, Jaffe et al. 2016)	PGC-ALZ, IGAP, ADSP, UKB (Jansen et al. 2019 Phase 3)	1160/NA	455258/71880	European/European	NA	NA
Liu, D.-2021 [104]	cg08850169 (NDUFS2) (Brain)	1 (rs4575098)	A meta-analysis of ROSMAP (Ng et al. 2017, Hannon et al. 2016, Jaffe et al. 2016)	PGC-ALZ, IGAP, ADSP, UKB (Jansen et al. 2019 Phase 3)	1160/NA	455258/71880	European/European	NA	NA
Liu, D.-2021 [104]	cg16673712 (NDUFS2) (Brain)	1 (rs11265558)	A meta-analysis of ROSMAP (Ng et al. 2017, Hannon et al. 2016, Jaffe et al. 2016)	PGC-ALZ, IGAP, ADSP, UKB (Jansen et al. 2019 Phase 3)	1160/NA	455258/71880	European/European	NA	NA
Liu, D.-2021 [104]	cg23274951 (NDUFS2) (Brain)	1 (rs4575098)	A meta-analysis of ROSMAP (Ng et al. 2017, Hannon et al. 2016, Jaffe et al. 2016)	PGC-ALZ, IGAP, ADSP, UKB (Jansen et al. 2019 Phase 3)	1160/NA	455258/71880	European/European	NA	NA
Liu, D.-2021 [104]	cg24049880 (NDUFS2) (Brain)	1 (rs4575098)	A meta-analysis of ROSMAP (Ng et al. 2017, Hannon et al. 2016, Jaffe et al. 2016)	PGC-ALZ, IGAP, ADSP, UKB (Jansen et al. 2019 Phase 3)	1160/NA	455258/71880	European/European	NA	NA
Liu, D.-2021 [104]	cg13210467 (STAG3) (Brain)	1 (rs6465766)	A meta-analysis of ROSMAP (Ng et al. 2017, Hannon et al. 2016, Jaffe et al. 2016)	PGC-ALZ, IGAP, ADSP, UKB (Jansen et al. 2019 Phase 3)	1160/NA	455258/71880	European/European	NA	NA
Liu, D.-2021 [104]	cg22906224 (STAG3) (Brain)	1 (rs11505847)	A meta-analysis of ROSMAP (Ng et al. 2017, Hannon et al. 2016, Jaffe et al. 2016)	PGC-ALZ, IGAP, ADSP, UKB (Jansen et al. 2019 Phase 3)	1160/NA	455258/71880	European/European	NA	NA
Liu, D.-2021 [104]	cg03887787 (FIBP) (Brain)	1 (rs10791830)	A meta-analysis of ROSMAP (Ng et al. 2017, Hannon et al. 2016, Jaffe et al. 2016)	PGC-ALZ, IGAP, ADSP, UKB (Jansen et al. 2019 Phase 3)	1160/NA	455258/71880	European/European	NA	NA
Liu, D.-2021 [104]	cg19792802 (FIBP) (Brain)	1 (rs583887)	A meta-analysis of ROSMAP (Ng et al. 2017, Hannon et al. 2016, Jaffe et al. 2016)	PGC-ALZ, IGAP, ADSP, UKB (Jansen et al. 2019 Phase 3)	1160/NA	455258/71880	European/European	NA	NA
Liu, D.-2021 [104]	cg02220965 (KAT8) (Brain)	1 (rs4889619)	A meta-analysis of ROSMAP (Ng et al. 2017, Hannon et al. 2016, Jaffe et al. 2016)	PGC-ALZ, IGAP, ADSP, UKB (Jansen et al. 2019 Phase 3)	1160/NA	455258/71880	European/European	NA	NA
Liu, D.-2021 [104]	cg04275947 (KAT8) (Brain)	1 (rs61320757)	A meta-analysis of ROSMAP (Ng et al. 2017, Hannon et al. 2016, Jaffe et al. 2016)	PGC-ALZ, IGAP, ADSP, UKB (Jansen et al. 2019 Phase 3)	1160/NA	455258/71880	European/European	NA	NA
Liu, D.-2021 [104]	cg07078430 (KAT8) (Brain)	1 (rs78924645)	A meta-analysis of ROSMAP (Ng et al. 2017, Hannon et al. 2016, Jaffe et al. 2016)	PGC-ALZ, IGAP, ADSP, UKB (Jansen et al. 2019 Phase 3)	1160/NA	455258/71880	European/European	NA	NA
Liu, D.-2021 [104]	cg04275947 (RNF40) (Brain)	1 (rs61320757)	A meta-analysis of ROSMAP (Ng et al. 2017, Hannon et al. 2016, Jaffe et al. 2016)	PGC-ALZ, IGAP, ADSP, UKB (Jansen et al. 2019 Phase 3)	1160/NA	455258/71880	European/European	NA	NA
Liu, D.-2021 [104]	cg07078430 (RNF40) (Brain)	1 (rs78924645)	A meta-analysis of ROSMAP (Ng et al. 2017, Hannon et al. 2016, Jaffe et al. 2016)	PGC-ALZ, IGAP, ADSP, UKB (Jansen et al. 2019 Phase 3)	1160/NA	455258/71880	European/European	NA	NA
Liu, D.-2021 [104]	cg04275947 (PRSS36) (Brain)	1 (rs61320757)	A meta-analysis of ROSMAP (Ng et al. 2017, Hannon et al. 2016, Jaffe et al. 2016)	PGC-ALZ, IGAP, ADSP, UKB (Jansen et al. 2019 Phase 3)	1160/NA	455258/71880	European/European	NA	NA
Liu, D.-2021 [104]	cg07078430 (PRSS36) (Brain)	1 (rs78924645)	A meta-analysis of ROSMAP (Ng et al. 2017, Hannon et al. 2016, Jaffe et al. 2016)	PGC-ALZ, IGAP, ADSP, UKB (Jansen et al. 2019 Phase 3)	1160/NA	455258/71880	European/European	NA	NA
Liu, D.-2021 [104]	cg02220965 (C16orf93) (Brain)	1 (rs4889619)	A meta-analysis of ROSMAP (Ng et al. 2017, Hannon et al. 2016, Jaffe et al. 2016)	PGC-ALZ, IGAP, ADSP, UKB (Jansen et al. 2019 Phase 3)	1160/NA	455258/71880	European/European	NA	NA
Liu, D.-2021 [104]	cg04275947 (C16orf93) (Brain)	1 (rs61320757)	A meta-analysis of ROSMAP (Ng et al. 2017, Hannon et al. 2016, Jaffe et al. 2016)	PGC-ALZ, IGAP, ADSP, UKB (Jansen et al. 2019 Phase 3)	1160/NA	455258/71880	European/European	NA	NA
Liu, D.-2021 [104]	cg03433048 (ZNF232) (Brain)	1 (rs7214776)	A meta-analysis of ROSMAP (Ng et al. 2017, Hannon et al. 2016, Jaffe et al. 2016)	PGC-ALZ, IGAP, ADSP, UKB (Jansen et al. 2019 Phase 3)	1160/NA	455258/71880	European/European	NA	NA
Liu, D.-2021 [104]	cg20814095 (ZNF232) (Brain)	1 (rs1567238)	A meta-analysis of ROSMAP (Ng et al. 2017, Hannon et al. 2016, Jaffe et al. 2016)	PGC-ALZ, IGAP, ADSP, UKB (Jansen et al. 2019 Phase 3)	1160/NA	455258/71880	European/European	NA	NA
Liu, D.-2021 [104]	cg03433048 (AC012146.7) (Brain)	1 (rs7214776)	A meta-analysis of ROSMAP (Ng et al. 2017, Hannon et al. 2016, Jaffe et al. 2016)	PGC-ALZ, IGAP, ADSP, UKB (Jansen et al. 2019 Phase 3)	1160/NA	455258/71880	European/European	NA	NA
Liu, D.-2021 [104]	cg20814095 (AC012146.7) (Brain)	1 (rs1567238)	A meta-analysis of ROSMAP (Ng et al. 2017, Hannon et al. 2016, Jaffe et al. 2016)	PGC-ALZ, IGAP, ADSP, UKB (Jansen et al. 2019 Phase 3)	1160/NA	455258/71880	European/European	NA	NA
Liu, D.-2021 [104]	cg09070378 (FCER1G) (Blood)	1 (rs2070901)	The Brisbane Systems Genetics Study and the Lothian Birth Cohorts (McRae et al. 2018, Wu et al. 2018)	PGC-ALZ, IGAP, ADSP, UKB (Jansen et al. 2019 Phase 3)	1980/NA	455258/71880	European/European	NA	NA
Liu, D.-2021 [104]	cg19116668 (PILRA) (Blood)	1 (rs2405442)	The Brisbane Systems Genetics Study and the Lothian Birth Cohorts (McRae et al. 2018, Wu et al. 2018)	PGC-ALZ, IGAP, ADSP, UKB (Jansen et al. 2019 Phase 3)	1980/NA	455258/71880	European/European	NA	NA
Liu, D.-2021 [104]	cg01669108 (FIBP) (Blood)	1 (rs596002)	The Brisbane Systems Genetics Study and the Lothian Birth Cohorts (McRae et al. 2018, Wu et al. 2018)	PGC-ALZ, IGAP, ADSP, UKB (Jansen et al. 2019 Phase 3)	1980/NA	455258/71880	European/European	NA	NA
Liu, D.-2021 [104]	cg23483894 (FIBP) (Blood)	1 (rs596002)	The Brisbane Systems Genetics Study and the Lothian Birth Cohorts (McRae et al. 2018, Wu et al. 2018)	PGC-ALZ, IGAP, ADSP, UKB (Jansen et al. 2019 Phase 3)	1980/NA	455258/71880	European/European	NA	NA
Liu, D.-2021 [104]	cg03887787 (CTSW) (Blood)	1 (rs656980)	The Brisbane Systems Genetics Study and the Lothian Birth Cohorts (McRae et al. 2018, Wu et al. 2018)	PGC-ALZ, IGAP, ADSP, UKB (Jansen et al. 2019 Phase 3)	1980/NA	455258/71880	European/European	NA	NA
Liu, D.-2021 [104]	cg01669108 (CTSW) (Blood)	1 (rs596002)	The Brisbane Systems Genetics Study and the Lothian Birth Cohorts (McRae et al. 2018, Wu et al. 2018)	PGC-ALZ, IGAP, ADSP, UKB (Jansen et al. 2019 Phase 3)	1980/NA	455258/71880	European/European	NA	NA
Liu, D.-2021 [104]	cg23483894 (CTSW) (Blood)	1 (rs596002)	The Brisbane Systems Genetics Study and the Lothian Birth Cohorts (McRae et al. 2018, Wu et al. 2018)	PGC-ALZ, IGAP, ADSP, UKB (Jansen et al. 2019 Phase 3)	1980/NA	455258/71880	European/European	NA	NA
Liu, D.-2021 [104]	cg17207590 (APH1B) (Blood)	1 (rs11071739)	The Brisbane Systems Genetics Study and the Lothian Birth Cohorts (McRae et al. 2018, Wu et al. 2018)	PGC-ALZ, IGAP, ADSP, UKB (Jansen et al. 2019 Phase 3)	1980/NA	455258/71880	European/European	NA	NA
Liu, D.-2021 [104]	cg26675395 (BCKDK) (Blood)	1 (rs55766044)	The Brisbane Systems Genetics Study and the Lothian Birth Cohorts (McRae et al. 2018, Wu et al. 2018)	PGC-ALZ, IGAP, ADSP, UKB (Jansen et al. 2019 Phase 3)	1980/NA	455258/71880	European/European	NA	NA
Liu, D.-2021 [104]	cg00249205 (BCKDK) (Blood)	1 (rs8050894)	The Brisbane Systems Genetics Study and the Lothian Birth Cohorts (McRae et al. 2018, Wu et al. 2018)	PGC-ALZ, IGAP, ADSP, UKB (Jansen et al. 2019 Phase 3)	1980/NA	455258/71880	European/European	NA	NA
Liu, D.-2021 [104]	cg26949037 (BCKDK) (Blood)	1 (rs9926533)	The Brisbane Systems Genetics Study and the Lothian Birth Cohorts (McRae et al. 2018, Wu et al. 2018)	PGC-ALZ, IGAP, ADSP, UKB (Jansen et al. 2019 Phase 3)	1980/NA	455258/71880	European/European	NA	NA
Liu, D.-2021 [104]	cg05768032 (BCKDK) (Blood)	1 (rs7197475)	The Brisbane Systems Genetics Study and the Lothian Birth Cohorts (McRae et al. 2018, Wu et al. 2018)	PGC-ALZ, IGAP, ADSP, UKB (Jansen et al. 2019 Phase 3)	1980/NA	455258/71880	European/European	NA	NA
Liu, D.-2021 [104]	cg10421029 (BCKDK) (Blood)	1 (rs7200879)	The Brisbane Systems Genetics Study and the Lothian Birth Cohorts (McRae et al. 2018, Wu et al. 2018)	PGC-ALZ, IGAP, ADSP, UKB (Jansen et al. 2019 Phase 3)	1980/NA	455258/71880	European/European	NA	NA
Liu, D.-2021 [104]	cg02220965 (BCKDK) (Blood)	1 (rs1978487)	The Brisbane Systems Genetics Study and the Lothian Birth Cohorts (McRae et al. 2018, Wu et al. 2018)	PGC-ALZ, IGAP, ADSP, UKB (Jansen et al. 2019 Phase 3)	1980/NA	455258/71880	European/European	NA	NA
Liu, D.-2021 [104]	cg03418659 (BCKDK) (Blood)	1 (rs1978485)	The Brisbane Systems Genetics Study and the Lothian Birth Cohorts (McRae et al. 2018, Wu et al. 2018)	PGC-ALZ, IGAP, ADSP, UKB (Jansen et al. 2019 Phase 3)	1980/NA	455258/71880	European/European	NA	NA
Liu, D.-2021 [104]	cg01067137 (BCKDK) (Blood)	1 (rs7294)	The Brisbane Systems Genetics Study and the Lothian Birth Cohorts (McRae et al. 2018, Wu et al. 2018)	PGC-ALZ, IGAP, ADSP, UKB (Jansen et al. 2019 Phase 3)	1980/NA	455258/71880	European/European	NA	NA
Proteome
Handy, A.-2021 [87]	Vitamin D-binding protein	13 (NA)	INTERVAL study (Sun et al. 2018)	IGAP database (ADGC, CHARGE, EADI, and GERAD/PERADES) (Kunkle et al. 2019 Stage 1)	3301/NA	63926/21982	European/European	NA	NA
Zhang, H.-2020 [105]	Vitamin D-binding protein	1 (GC rs2282679)	Canadian Multicentre Osteoporosis Study (CaMos) (Leong et al. 2014)	IGAP database (ADGC, CHARGE, EADI, and GERAD/PERADES) (Kunkle et al. 2019 Stage 1)	2254/NA	63926/21982	European/European	0.141	368.7
Handy, A.-2021 [87]	APOE ε3	14 (NA)	INTERVAL study (Sun et al. 2018)	IGAP database (ADGC, CHARGE, EADI, and GERAD/PERADES) (Kunkle et al. 2019 Stage 1)	3301/NA	63926/21982	European/European	NA	NA
Handy, A.-2021 [87]	Apolipoprotein B-100	17 (NA)	INTERVAL study (Sun et al. 2018)	IGAP database (ADGC, CHARGE, EADI, and GERAD/PERADES) (Kunkle et al. 2019 Stage 1)	3301/NA	63926/21982	European/European	NA	NA
Yang, C.-2021 [91]	Tyrosine-protein phosphatase nonreceptor type 1 (CSF)	1 (rs118147862)	Washington University School of Medicine in St. Louis	ADGC, CHARGE, EADI, and GERAD/PERADES (Kunkle et al. 2019)	835/NA	94437/35274	European/European	NA	19.2179
Yang, C.-2021 [91]	SLAM family member 5 (CSF)	1 (rs504594)	Washington University School of Medicine in St. Louis	ADGC, CHARGE, EADI, and GERAD/PERADES (Kunkle et al. 2019)	835/NA	94437/35274	European/European	NA	75.5662
Yang, C.-2021 [91]	Endothelial monocyte-activating polypeptide 2 (Plasma)	1 (rs769449)	Washington University School of Medicine in St. Louis	ADGC, CHARGE, EADI, and GERAD/PERADES (Kunkle et al. 2019)	529/NA	94437/35274	European/European	NA	29.8954
Yang, C.-2021 [91]	SPARC-like protein 1 (Plasma)	1 (rs6853457)	Washington University School of Medicine in St. Louis	ADGC, CHARGE, EADI, and GERAD/PERADES (Kunkle et al. 2019)	529/NA	94437/35274	European/European	NA	18.9226
Yang, C.-2021 [91]	Hemopexin (Plasma)	1 (rs150313019)	Washington University School of Medicine in St. Louis	ADGC, CHARGE, EADI, and GERAD/PERADES (Kunkle et al. 2019)	529/NA	94437/35274	European/European	NA	18.5161
Yang, C.-2021 [91]	Sialic acid-binding Ig-like lectin 14 (Plasma)	1 (rs7250849)	Washington University School of Medicine in St. Louis	ADGC, CHARGE, EADI, and GERAD/PERADES (Kunkle et al. 2019)	529/NA	94437/35274	European/European	NA	19.8008
Yang, C.-2021 [91]	Sialic acid-binding Ig-like lectin 6 (Plasma)	1 (rs10419617)	Washington University School of Medicine in St. Louis	ADGC, CHARGE, EADI, and GERAD/PERADES (Kunkle et al. 2019)	529/NA	94437/35274	European/European	NA	17.3794
Yang, C.-2021 [91]	Junctional adhesion molecule-like (Plasma)	1 (rs6933734)	Washington University School of Medicine in St. Louis	ADGC, CHARGE, EADI, and GERAD/PERADES (Kunkle et al. 2019)	529/NA	94437/35274	European/European	NA	28.9469
Yang, C.-2021 [91]	cAMP-specific 3',5'-cyclic phosphodiesterase 4D (Plasma)	1 (NA)	Washington University School of Medicine in St. Louis	ADGC, CHARGE, EADI, and GERAD/PERADES (Kunkle et al. 2019)	529/NA	94437/35274	European/European	NA	16.9016
Yang, C.-2021 [91]	Cathepsin F (Plasma)	1 (rs1279064412)	Washington University School of Medicine in St. Louis	ADGC, CHARGE, EADI, and GERAD/PERADES (Kunkle et al. 2019)	529/NA	94437/35274	European/European	NA	17.8756
Yang, C.-2021 [91]	Kallikrein-13 (Plasma)	1 (NA)	Washington University School of Medicine in St. Louis	ADGC, CHARGE, EADI, and GERAD/PERADES (Kunkle et al. 2019)	529/NA	94437/35274	European/European	NA	20.3766
Yang, C.-2021 [91]	Ephrin type-A receptor 5 (Plasma)	1 (NA)	Washington University School of Medicine in St. Louis	ADGC, CHARGE, EADI, and GERAD/PERADES (Kunkle et al. 2019)	529/NA	94437/35274	European/European	NA	18.3775
Yang, C.-2021 [91]	Cyclin-dependent kinase inhibitor 1B (Plasma)	1 (NA)	Washington University School of Medicine in St. Louis	ADGC, CHARGE, EADI, and GERAD/PERADES (Kunkle et al. 2019)	529/NA	94437/35274	European/European	NA	17.0412
Yang, C.-2021 [91]	Ficolin-2 (Plasma)	1 (rs73565979)	Washington University School of Medicine in St. Louis	ADGC, CHARGE, EADI, and GERAD/PERADES (Kunkle et al. 2019)	529/NA	94437/35274	European/European	NA	20.989
Yang, C.-2021 [91]	Cytokine receptor-like factor 1:Cardiotrophin-like cytokine factor 1 Complex (Brain)	1 (NA)	Washington University School of Medicine in St. Louis	ADGC, CHARGE, EADI, and GERAD/PERADES (Kunkle et al. 2019)	380/NA	94437/35274	European/European	NA	18.1854
Yang, C.-2021 [91]	Copine-1 (Brain)	1 (rs61483365)	Washington University School of Medicine in St. Louis	ADGC, CHARGE, EADI, and GERAD/PERADES (Kunkle et al. 2019)	380/NA	94437/35274	European/European	NA	22.2906
Yang, C.-2021 [91]	Leucine-rich repeat transmembrane neuronal protein 1 (Brain)	1 (NA)	Washington University School of Medicine in St. Louis	ADGC, CHARGE, EADI, and GERAD/PERADES (Kunkle et al. 2019)	380/NA	94437/35274	European/European	NA	29.7141
Yang, C.-2021 [91]	A disintegrin and metalloproteinase with thrombospondin motifs 4 (Brain)	1 (NA)	Washington University School of Medicine in St. Louis	ADGC, CHARGE, EADI, and GERAD/PERADES (Kunkle et al. 2019)	380/NA	94437/35274	European/European	NA	18.1524
Yang, C.-2021 [91]	Ras GTPase-activating protein 1 (Brain)	1 (NA)	Washington University School of Medicine in St. Louis	ADGC, CHARGE, EADI, and GERAD/PERADES (Kunkle et al. 2019)	380/NA	94437/35274	European/European	NA	17.2685
Yang, C.-2021 [91]	Scavenger receptor cysteine-rich type 1 protein M130 (Brain)	1 (NA)	Washington University School of Medicine in St. Louis	ADGC, CHARGE, EADI, and GERAD/PERADES (Kunkle et al. 2019)	380/NA	94437/35274	European/European	NA	18.3238
Yeung, C. H. C.-2021 [106]	Amyloid precursor protein (APP)	21 (rs10418245, rs10733789, rs10960408, rs11265492, rs114318566, rs11630984, rs117117424, rs118112432, rs12566888, rs13120502, rs139468884, rs148134279, rs35104374, rs36122340, rs3784825, rs4734879, rs73135386, rs73191586, rs74777764, rs79948336, rs9976395)	INTERVAL study (Sun et al. 2018)	GWAS of family history of Alzheimer’s disease from the UKB	3301/NA	548955/42034	European/European	NA	> 10
Yeung, C. H. C.-2021 [106]	APP	21 (rs10418245, rs10733789, rs10960408, rs11265492, rs114318566, rs11630984, rs117117424, rs118112432, rs12566888, rs13120502, rs139468884, rs148134279, rs35104374, rs36122340, rs3784825, rs4734879, rs73135386, rs73191586, rs74777764, rs79948336, rs9976395)	INTERVAL study (Sun et al. 2018)	IGAP database (ADGC, CHARGE, EADI, and GERAD/PERADES) (Kunkle et al. 2019 Stage 1)	3301/NA	63926/21982	European/European	NA	> 10
Yeung, C. H. C.-2021 [106]	APLP2	23 (rs111692123, rs112706941, rs113964344, rs114811598, rs114820439, rs115160556, rs116592549, rs11836262, rs12031999, rs140545505, rs1685391, rs16960149, rs2614622, rs34630497, rs35079997, rs3740563, rs3900989, rs56277866, rs62553458, rs74758592, rs75643213, rs79161286, rs9275599)	INTERVAL study (Sun et al. 2018)	GWAS of family history of Alzheimer’s disease from the UKB	3301/NA	548955/42034	European/European	NA	> 10
Yeung, C. H. C.-2021 [106]	Amyloid-like protein 2 (APLP2)	24 (rs111692123, rs112706941, rs113964344, rs114811598, rs114820439, rs115160556, rs116592549, rs11836262, rs12031999, rs140545505, rs1685391, rs16960149, rs2614622, rs34630497, rs35079997, rs3740563, rs3900989, rs56277866, rs62553458, rs74758592, rs75643213, rs79161286, rs80050345, rs9275599)	INTERVAL study (Sun et al. 2018)	IGAP database (ADGC, CHARGE, EADI, and GERAD/PERADES) (Kunkle et al. 2019 Stage 1)	3301/NA	63926/21982	European/European	NA	> 10
Yeung, C. H. C.-2021 [106]	Serum amyloid P-component (SAP)	14 (rs1063031, rs111330466, rs11645370, rs117766475, rs72749149, rs17746573, rs28383573, rs2860259, rs4686007, rs66560911, rs71632673, rs72712905, rs76523137, rs118114787)	INTERVAL study (Sun et al. 2018)	GWAS of family history of Alzheimer’s disease from the UKB	3301/NA	548955/42034	European/European	NA	> 10
Yeung, C. H. C.-2021 [106]	SAP	14 (rs1063031, rs111330466, rs11645370, rs117766475, rs72749149, rs17746573, rs28383573, rs2860259, rs4686007, rs66560911, rs71632673, rs72712905, rs76523137, rs118114787)	INTERVAL study (Sun et al. 2018)	IGAP database (ADGC, CHARGE, EADI, and GERAD/PERADES) (Kunkle et al. 2019 Stage 1)	3301/NA	63926/21982	European/European	NA	> 10
Yeung, C. H. C.-2021 [106]	Amyloid beta (Aβ)1–40	10 (rs108961, rs12422267, rs1335688, rs1341320, rs1995809, rs2403083, rs3015469, rs4263408, rs7151302, rs8001893)	Three-city study, Rotterdam study, Pittsburgh CHS-CS, the ADNI (Chouraki et al. 2014)	GWAS of family history of Alzheimer’s disease from the UKB	3528/NA	548955/42034	European/European	NA	> 10
Yeung, C. H. C.-2021 [106]	Aβ1–40	10 (rs108961, rs12422267, rs1335688, rs1341320, rs1995809, rs2403083, rs3015469, rs4263408, rs7151302, rs8001893)	Three-city study, Rotterdam study, Pittsburgh CHS-CS, the ADNI (Chouraki et al. 2014)	IGAP database (ADGC, CHARGE, EADI, and GERAD/PERADES) (Kunkle et al. 2019 Stage 1)	3528/NA	63926/21982	European/European	NA	> 10
Yeung, C. H. C.-2021 [106]	Aβ1–42 peptides	8 (rs10989174, rs11241936, rs12611088, rs12656502, rs12761450, rs17655565, rs2176862, rs7138951)	Three-city study, Rotterdam study, Pittsburgh CHS-CS, the ADNI (Chouraki et al. 2014)	GWAS of family history of Alzheimer’s disease from the UKB	3528/NA	548955/42034	European/European	NA	> 10
Yeung, C. H. C.-2021 [106]	Aβ1–42 peptides	7 (rs10989174, rs11241936, rs12611088, rs12656502, rs12761450, rs17655565, rs2176862, rs7138951)	Three-city study, Rotterdam study, Pittsburgh CHS-CS, the ADNI (Chouraki et al. 2014)	IGAP database (ADGC, CHARGE, EADI, and GERAD/PERADES) (Kunkle et al. 2019 Stage 1)	3528/NA	63926/21982	European/European	NA	> 10
Yeung, C. H. C.-2021 [106]	Aβ42	14 (rs10021849, rs10804773, rs11086235, rs115141604, rs11634263, rs6883533, rs17207326, rs146646145, rs2833652, rs316342, rs9317985, rs62313278, rs7247764, rs76881547)	Charles F and Joanne Knight Alzheimer’s Disease Research Center, Alzheimer’s Disease Neuroimaging Initiative, Predictors of Cognitive Decline Among Normal Individuals, Saarland University in Homburg/Saar, Germany, Mayo Clinic, Sahlgren’s University Hospital, Sweden, Perelman School of Medicine at the University of Pennsylvania, University of Washington (Deming et al. 2017)	GWAS of family history of Alzheimer’s disease from the UKB	3146/NA	548955/42034	Mainly European/European	NA	> 10
Yeung, C. H. C.-2021 [106]	Aβ42	17 (rs10021849, rs10804773, rs11086235, rs115141604, rs11634263, rs117877932, rs6883533, rs142864588, rs147711544, rs17207326, rs146646145, rs2833652, rs316342, rs9317985, rs62313278, rs7247764, rs76881547)	Charles F and Joanne Knight Alzheimer’s Disease Research Center, Alzheimer’s Disease Neuroimaging Initiative, Predictors of Cognitive Decline Among Normal Individuals, Saarland University in Homburg/Saar, Germany, Mayo Clinic, Sahlgren’s University Hospital, Sweden, Perelman School of Medicine at the University of Pennsylvania, University of Washington (Deming et al. 2017)	IGAP database (ADGC, CHARGE, EADI, and GERAD/PERADES) (Kunkle et al. 2019 Stage 1)	3146/NA	63926/21982	Mainly European/European	NA	> 10
Yeung, C. H. C.-2021 [106]	Total tau	17 (rs10800664, rs112879682, rs11814298, rs12124659, rs7581116, rs13255475, rs1513737, rs11683502, rs2198044, rs2466048, rs35055419, rs4637759, rs4674842, rs624290, rs74735254, rs7737716, rs9931169)	Charles F and Joanne Knight Alzheimer’s Disease Research Center, Alzheimer’s Disease Neuroimaging Initiative, Predictors of Cognitive Decline Among Normal Individuals, Saarland University in Homburg/Saar, Germany, Mayo Clinic, Sahlgren’s University Hospital, Sweden, Perelman School of Medicine at the University of Pennsylvania, University of Washington (Deming et al. 2017)	GWAS of family history of Alzheimer’s disease from the UKB	3146/NA	548955/42034	Mainly European/European	NA	> 10
Yeung, C. H. C.-2021 [106]	Total tau	17 (rs10800664, rs112879682, rs11814298, rs12124659, rs7581116, rs13255475, rs1513737, rs11683502, rs2198044, rs2466048, rs35055419, rs4637759, rs4674842, rs624290, rs74735254, rs7737716, rs9931169)	Charles F and Joanne Knight Alzheimer’s Disease Research Center, Alzheimer’s Disease Neuroimaging Initiative, Predictors of Cognitive Decline Among Normal Individuals, Saarland University in Homburg/Saar, Germany, Mayo Clinic, Sahlgren’s University Hospital, Sweden, Perelman School of Medicine at the University of Pennsylvania, University of Washington (Deming et al. 2017)	IGAP database (ADGC, CHARGE, EADI, and GERAD/PERADES) (Kunkle et al. 2019 Stage 1)	3146/NA	63926/21982	Mainly European/European	NA	> 10
Yeung, C. H. C.-2021 [106]	Phosphorylated tau181	19 (rs10225144, rs115434167, rs1931879, rs12498449, rs35918463, rs12961169, rs12983955, rs13255475, rs2439313, rs34871495, rs35055419, rs41157, rs4267554, rs514716, rs60871478, rs656900, rs7737716, rs7798280, rs9527039)	Charles F and Joanne Knight Alzheimer’s Disease Research Center, Alzheimer’s Disease Neuroimaging Initiative, Predictors of Cognitive Decline Among Normal Individuals, Saarland University in Homburg/Saar, Germany, Mayo Clinic, Sahlgren’s University Hospital, Sweden, Perelman School of Medicine at the University of Pennsylvania, University of Washington (Deming et al. 2017)	GWAS of family history of Alzheimer’s disease from the UKB	3146/NA	548955/42034	Mainly European/European	NA	> 10
Yeung, C. H. C.-2021 [106]	Phosphorylated tau181	20 (rs10225144, rs115434167, rs1931879, rs12498449, rs35918463, rs12961169, rs12983955, rs13255475, rs2439313, rs28825742, rs34871495, rs35055419, rs41157, rs4267554, rs514716, rs60871478, rs656900, rs7737716, rs7798280, rs9527039)	Charles F and Joanne Knight Alzheimer’s Disease Research Center, Alzheimer’s Disease Neuroimaging Initiative, Predictors of Cognitive Decline Among Normal Individuals, Saarland University in Homburg/Saar, Germany, Mayo Clinic, Sahlgren’s University Hospital, Sweden, Perelman School of Medicine at the University of Pennsylvania, University of Washington (Deming et al. 2017)	IGAP database (ADGC, CHARGE, EADI, and GERAD/PERADES) (Kunkle et al. 2019 Stage 1)	3146/NA	63926/21982	Mainly European/European	NA	> 10
When a noun in the table appears three or more times, the abbreviation is used to indicate it, as follows: AD, Alzheimer’s dementia; ADGC, Alzheimer’s Disease Genetics Consortium; ADSP, Alzheimer’s Disease Sequencing Project; ADNI, Alzheimer’s Disease Neuroimaging Initiative; AUDIT, Alcohol Use Disorder Identification Test; APOE, Apolipoprotein E; BMI, Body mass index; CCHS, Copenhagen City Heart…
* Indicates that the number of SNPs reported in the manuscript is inconsistent with the SNP information given in the supplementary table.
References
1. Wang Z, Meng L, Shen L, et al. Impact of modifiable risk factors on Alzheimer's disease: A two-sample Mendelian randomization study. Neurobiology of aging 2020;91:167.e11-67.e19. doi: 10.1016/j.neurobiolaging.2020.02.018
2. Zhang Q, Xu F, Wang L, et al. Detecting potential causal relationship between multiple risk factors and Alzheimer's disease using multivariable Mendelian randomization. Aging 2020;12(21):21747‐57. doi: 10.18632/aging.103983
3. Østergaard SD, Mukherjee S, Sharp SJ, et al. Associations between Potentially Modifiable Risk Factors and Alzheimer Disease: A Mendelian Randomization Study. PLoS medicine 2015;12(6):e1001841. doi: 10.1371/journal.pmed.1001841 [published Online First: 2015/06/17]
4. Larsson SC, Traylor M, Malik R, et al. Modifiable pathways in Alzheimer's disease: Mendelian randomisation analysis. BMJ (Clinical research ed) 2017;359:j5375. doi: 10.1136/bmj.j5375
5. Andrews SJ, Fulton-Howard B, O'Reilly P, et al. Causal Associations Between Modifiable Risk Factors and the Alzheimer's Phenome. Annals of neurology 2021;89(1):54-65. doi: 10.1002/ana.25918
6. Anderson EL, Howe LD, Wade KH, et al. Education, intelligence and Alzheimer's disease: evidence from a multivariable two-sample Mendelian randomization study. International journal of epidemiology 2020;49(4):1163-72. doi: 10.1093/ije/dyz280
7. Wang H, Rosenthal BS, Makowski C, et al. Causal association of cognitive reserve on Alzheimer's disease with putative sex difference. Alzheimer's and Dementia: Diagnosis, Assessment and Disease Monitoring 2021;13(1):e12270. doi: 10.1002/dad2.12270
8. Ko H, Kim S, Kim K, et al. Genome-wide association study of occupational attainment as a proxy for cognitive reserve. Brain : a journal of neurology 2021;145(4):1436-48. doi: 10.1093/brain/awab351
9. Jansen IE, Savage JE, Watanabe K, et al. Genome-wide meta-analysis identifies new loci and functional pathways influencing Alzheimer's disease risk. Nature genetics 2019;51(3):404-13. doi: 10.1038/s41588-018-0311-9
10. Raghavan NS, Vardarajan B, Mayeux R. Genomic variation in educational attainment modifies Alzheimer disease risk. Neurology: Genetics 2019;5(2):e310. doi: 10.1212/NXG.0000000000000310
11. Li M, Lin J, Liang S, et al. The role of age at menarche and age at menopause in Alzheimer's disease: evidence from a bidirectional mendelian randomization study. Aging 2021;13(15):19722-49. doi: 10.18632/aging.203384
12. Huang J, Zuber V, Matthews PM, et al. Sleep, major depressive disorder, and Alzheimer disease: A Mendelian randomization study. Neurology 2020;95(14):e1963-e70. doi: 10.1212/WNL.0000000000010463
13. Anderson EL, Richmond RC, Jones SE, et al. Is disrupted sleep a risk factor for Alzheimer's disease? Evidence from a two-sample Mendelian randomization analysis. International journal of epidemiology 2021;50(3):817-28. doi: 10.1093/ije/dyaa183
14. Henry A, Katsoulis M, Masi S, et al. The relationship between sleep duration, cognition and dementia: a Mendelian randomization study. International journal of epidemiology 2019;48(3):849-60. doi: 10.1093/ije/dyz071
15. Cullell N, Carcel-Marquez J, Gallego-Fabrega C, et al. Sleep/wake cycle alterations as a cause of neurodegenerative diseases: a Mendelian randomization study. Neurobiology of aging 2021;106:320.e1-20.e12. doi: 10.1016/j.neurobiolaging.2021.05.008
16. Andrews SJ, Goate A, Anstey KJ. Association between alcohol consumption and Alzheimer's disease: A Mendelian randomization study. Alzheimer's & dementia : the journal of the Alzheimer's Association 2020;16(2):345-53. doi: 10.1016/j.jalz.2019.09.086
17. Yang YX, Kuo K, Li HQ, et al. Investigating Causal Relations Between Risk Tolerance, Risky Behaviors, and Alzheimer's Disease: A Bidirectional Two-Sample Mendelian Randomization Study. Journal of Alzheimer's disease : JAD 2020;78(4):1679-87. doi: 10.3233/jad-200773 [published Online First: 2020/11/14]
18. Ma YH, Yang YX, Shen XN, et al. Evaluation relationships between subjective wellbeing, personality traits, and Alzheimer's disease: a two-sample Mendelian randomization study. Journal of psychiatric research 2021;137:498‐505. doi: 10.1016/j.jpsychires.2021.03.033
19. Shen LX, Yang YX, Kuo K, et al. Social Isolation, Social Interaction, and Alzheimer's Disease: a Mendelian Randomization Study. Journal of Alzheimer's disease 2021;80(2):665‐72. doi: 10.3233/JAD-201442
20. Baumeister SE, Karch A, Bahls M, et al. Physical activity and risk of Alzheimer disease: A 2-sample mendelian randomization study. Neurology 2020;95(13):e1897-e905. doi: 10.1212/wnl.0000000000010013 [published Online First: 2020/07/19]
21. Wu PF, Lu H, Zhou X, et al. Assessment of causal effects of physical activity on neurodegenerative diseases: A Mendelian randomization study. Journal of sport and health science 2021;10(4):454-61. doi: 10.1016/j.jshs.2021.01.008 [published Online First: 2021/01/31]
22. Yang F, Chen S, Qu Z, et al. Genetic Liability to Sedentary Behavior in Relation to Stroke, Its Subtypes and Neurodegenerative Diseases: A Mendelian Randomization Study. Frontiers in Aging Neuroscience 2021;13:757388. doi: 10.3389/fnagi.2021.757388
23. Li X, Tian Y, Yang YX, et al. Life Course Adiposity and Alzheimer's Disease: A Mendelian Randomization Study. Journal of Alzheimer's disease : JAD 2021;82(2):503-12. doi: 10.3233/jad-210345 [published Online First: 2021/06/01]
24. Zhou Y, Sun X, Zhou M. Body Shape and Alzheimer’s Disease: A Mendelian Randomization Analysis. Frontiers in Neuroscience 2019;13:1084. doi: 10.3389/fnins.2019.01084
25. Ou YN, Yang YX, Shen XN, et al. Genetically determined blood pressure, antihypertensive medications, and risk of Alzheimer's disease: a Mendelian randomization study. Alzheimer's research & therapy 2021;13(1):41. doi: 10.1186/s13195-021-00782-y [published Online First: 2021/02/11]
26. Zhu Z, Zheng Z, Zhang F, et al. Causal associations between risk factors and common diseases inferred from GWAS summary data. Nature communications 2018;9(1):224. doi: 10.1038/s41467-017-02317-2
27. Sproviero W, Winchester L, Newby D, et al. High Blood Pressure and Risk of Dementia: A Two-Sample Mendelian Randomization Study in the UK Biobank. Biological psychiatry 2021;89(8):817-24. doi: 10.1016/j.biopsych.2020.12.015
28. Walker VM, Kehoe PG, Martin RM, et al. Repurposing antihypertensive drugs for the prevention of Alzheimer's disease: a Mendelian randomization study. International journal of epidemiology 2020;49(4):1132-40. doi: 10.1093/ije/dyz155
29. Mukherjee S, Walter S, Kauwe JSK, et al. Genetically predicted body mass index and Alzheimer's disease-related phenotypes in three large samples: Mendelian randomization analyses. Alzheimer's & dementia : the journal of the Alzheimer's Association 2015;11(12):1439-51. doi: 10.1016/j.jalz.2015.05.015
30. Nordestgaard LT, Tybjærg-Hansen A, Nordestgaard BG, et al. Body Mass Index and Risk of Alzheimer's Disease: A Mendelian Randomization Study of 399,536 Individuals. The Journal of clinical endocrinology and metabolism 2017;102(7):2310-20. doi: 10.1210/jc.2017-00195
31. Li QS, Tian C, Hinds D, et al. The association of clinical phenotypes to known AD/FTD genetic risk loci and their inter-relationship. PloS one 2020;15(11):e0241552. doi: 10.1371/journal.pone.0241552
32. Grace C, Clarke R, Goel A, et al. Lack of genetic support for shared aetiology of Coronary Artery Disease and Late-onset Alzheimer's disease. Scientific reports 2018;8(1):7102. doi: 10.1038/s41598-018-25460-2
33. Wang T, Ni QB, Wang K, et al. Stroke and Alzheimer's Disease: A Mendelian Randomization Study. Frontiers in genetics 2020;11:581. doi: 10.3389/fgene.2020.00581 [published Online First: 2020/08/08]
34. Kwok MK, Schooling CM. Mendelian randomization study on atrial fibrillation and cardiovascular disease subtypes. Scientific reports 2021;11(1):18682. doi: 10.1038/s41598-021-98058-w
35. Han Z, Tian R, Ren P, et al. Parkinson's disease and Alzheimer's disease: a Mendelian randomization study. BMC medical genetics 2018;19(Suppl 1):215. doi: 10.1186/s12881-018-0721-7 [published Online First: 2019/01/02]
36. Daghlas I, Rist PM, Chasman DI. Effect of genetic liability to migraine on cognition and brain volume: a Mendelian randomization study. Cephalalgia 2020;40(9):998-1002. doi: 10.1177/0333102420916751
37. Higbee D, Granell R, Walton E, et al. Examining the possible causal relationship between lung function, COPD and Alzheimer's disease: a Mendelian randomisation study. BMJ open respiratory research 2021;8(1):e000759. doi: 10.1136/bmjresp-2020-000759
38. Russ TC, Harris SE, Batty GD. Pulmonary Function and Risk of Alzheimer Dementia: Two-Sample Mendelian Randomization Study. Chest 2021;160(1):274-76. doi: 10.1016/j.chest.2020.11.056 [published Online First: 2020/12/16]
39. Zhuang QS, Meng L, Wang Z, et al. Associations Between Obesity and Alzheimer's Disease: Multiple Bioinformatic Analyses. J Alzheimers Dis 2021;80(1):271-81. doi: 10.3233/jad-201235 [published Online First: 2021/02/02]
40. Thomassen JQ, Tolstrup JS, Benn M, et al. Type-2 diabetes and risk of dementia: observational and Mendelian randomisation studies in 1 million individuals. Epidemiology and psychiatric sciences 2020;29:e118. doi: 10.1017/S2045796020000347
41. Pan Y, Chen W, Yan H, et al. Glycemic traits and Alzheimer's disease: a Mendelian randomization study. Aging 2020;12(22):22688-99. doi: 10.18632/aging.103887
42. Garfield V, Farmaki AE, Fatemifar G, et al. Relationship Between Glycemia and Cognitive Function, Structural Brain Outcomes, and Dementia: A Mendelian Randomization Study in the UK Biobank. Diabetes 2021;70(10):2313-21. doi: 10.2337/db20-0895 [published Online First: 2021/02/27]
43. Zhou M, Li H, Wang Y, et al. Causal effect of insulin resistance on small vessel stroke and Alzheimer's disease: A Mendelian randomization analysis. European Journal of Neurology 2021;29(3)::698-706. doi: 10.1111/ene.15190
44. Walter S, Marden JR, Kubzansky LD, et al. Diabetic Phenotypes and Late-Life Dementia Risk: A Mechanism-specific Mendelian Randomization Study. Alzheimer disease and associated disorders 2016;30(1):15-20. doi: 10.1097/wad.0000000000000128 [published Online First: 2015/12/10]
45. Benn M, Nordestgaard BG, Tybjærg-Hansen A, et al. Impact of glucose on risk of dementia: Mendelian randomisation studies in 115,875 individuals. Diabetologia 2020;63(6):1151-61. doi: 10.1007/s00125-020-05124-5
46. Seddighi S, Houck AL, Rowe JB, et al. Evidence of a Causal Association Between Cancer and Alzheimer's Disease: a Mendelian Randomization Analysis. Scientific reports 2019;9(1):13548. doi: 10.1038/s41598-019-49795-6
47. Policicchio S, Ahmad AN, Powell JF, et al. Rheumatoid arthritis and risk for Alzheimer's disease: a systematic review and meta-analysis and a Mendelian Randomization study. Scientific reports 2017;7(1):12861. doi: 10.1038/s41598-017-13168-8
48. Andrews SJ, Goate A. Mendelian randomization indicates that TNF is not causally associated with Alzheimer's disease. Neurobiology of aging 2019;84:241.e1-41.e3. doi: 10.1016/j.neurobiolaging.2019.09.003
49. Bae SC, Lee YH. Causal association between rheumatoid arthritis and a decreased risk of Alzheimer's disease : A Mendelian randomization study. Zeitschrift fur Rheumatologie 2019;78(4):359-64. doi: 10.1007/s00393-018-0504-8
50. Lee YH. Gout and the risk of Alzheimer's disease: A Mendelian randomization study. International journal of rheumatic diseases 2019;22(6):1046-51. doi: 10.1111/1756-185X.13548
51. Kwok MK, Schooling CM. Herpes simplex virus and Alzheimer's disease: a Mendelian randomization study. Neurobiology of aging 2021;99:101.e11-01.e13. doi: 10.1016/j.neurobiolaging.2020.09.025
52. Huang SY, Yang YX, Kuo K, et al. Herpesvirus infections and Alzheimer's disease: a Mendelian randomization study. Alzheimer's research & therapy 2021;13(1):158. doi: 10.1186/s13195-021-00905-5 [published Online First: 2021/09/26]
53. Sun YQ, Richmond RC, Chen Y, et al. Mixed evidence for the relationship between periodontitis and Alzheimer's disease: A bidirectional Mendelian randomization study. PLoS One 2020;15(1):e0228206. doi: 10.1371/journal.pone.0228206 [published Online First: 2020/01/25]
54. Zhang Z, Wang M, Yuan S, et al. Genetically predicted milk intake and risk of neurodegenerative diseases. Nutrients 2021;13(8):2893. doi: 10.3390/nu13082893
55. Zhang Z, Wang M, Yuan S, et al. Genetically Predicted Coffee Consumption and Risk of Alzheimer's Disease and Stroke. Journal of Alzheimer's disease 2021;83(4):1815-23. doi: 10.3233/JAD-210678
56. Kwok MK, Leung GM, Schooling CM. Habitual coffee consumption and risk of type 2 diabetes, ischemic heart disease, depression and Alzheimer's disease: a Mendelian randomization study. Scientific reports 2016;6:36500. doi: 10.1038/srep36500
57. Shi Y, Liu R, Guo Y, et al. An Updated Mendelian Randomization Analysis of the Association Between Serum Calcium Levels and the Risk of Alzheimer's Disease. Frontiers in genetics 2021;12:731391. doi: 10.3389/fgene.2021.731391
58. He Y, Zhang H, Wang T, et al. Impact of Serum Calcium Levels on Alzheimer's Disease: a Mendelian Randomization Study. Journal of Alzheimer's disease 2020;76(2):713‐24. doi: 10.3233/JAD-191249
59. Cheng WW, Zhu Q, Zhang HY. Mineral Nutrition and the Risk of Chronic Diseases: A Mendelian Randomization Study. Nutrients 2019;11(2):378. doi: 10.3390/nu11020378 [published Online First: 2019/02/15]
60. Tomata Y, Larsson SC, Hägg S. Polyunsaturated fatty acids and risk of Alzheimer's disease: a Mendelian randomization study. European journal of nutrition 2020;59(4):1763-66. doi: 10.1007/s00394-019-02126-x
61. Lord J, Jermy B, Green R, et al. Mendelian randomization identifies blood metabolites previously linked to midlife cognition as causal candidates in Alzheimer's disease. Proceedings of the National Academy of Sciences of the United States of America 2021;118(16):e2009808118. doi: 10.1073/pnas.2009808118
62. Roostaei T, Felsky D, Nazeri A, et al. Genetic influence of plasma homocysteine on Alzheimer's disease. Neurobiology of aging 2018;62:243.e7-43.e14. doi: 10.1016/j.neurobiolaging.2017.09.033
63. Adams CD. Circulating Glutamine and Alzheimer's Disease: A Mendelian Randomization Study. Clinical interventions in aging 2020;15:185-93. doi: 10.2147/CIA.S239350
64. Larsson SC, Markus HS. Branched-chain amino acids and Alzheimer's disease: a Mendelian randomization analysis. Scientific reports 2017;7(1):13604. doi: 10.1038/s41598-017-12931-1
65. Gagliano Taliun SA. Genetic determinants of low vitamin B12 levels in Alzheimer's disease risk. Alzheimer's & dementia (Amsterdam, Netherlands) 2019;11:430-34. doi: 10.1016/j.dadm.2019.04.007 [published Online First: 2019/06/18]
66. Liu H, Zhang Y, Hu Y, et al. Mendelian randomization to evaluate the effect of plasma vitamin C levels on the risk of Alzheimer’s disease. Genes and Nutrition 2021;16(1):19. doi: 10.1186/s12263-021-00700-9
67. Chen L, Sun X, Wang Z, et al. The impact of plasma vitamin C levels on the risk of cardiovascular diseases and Alzheimer's disease: A Mendelian randomization study. Clinical nutrition (Edinburgh, Scotland) 2021;40(10):5327-34. doi: 10.1016/j.clnu.2021.08.020
68. Williams DM, Hägg S, Pedersen NL. Circulating antioxidants and Alzheimer disease prevention: a Mendelian randomization study. The American journal of clinical nutrition 2019;109(1):90-98. doi: 10.1093/ajcn/nqy225
69. Wang L, Qiao Y, Zhang H, et al. Circulating Vitamin D Levels and Alzheimer's Disease: A Mendelian Randomization Study in the IGAP and UK Biobank. Journal of Alzheimer's disease : JAD 2020;73(2):609-18. doi: 10.3233/JAD-190713
70. Larsson SC, Traylor M, Markus HS, et al. Serum Parathyroid Hormone, 25-Hydroxyvitamin D, and Risk of Alzheimer's Disease: A Mendelian Randomization Study. Nutrients 2018;10(9):1243. doi: 10.3390/nu10091243
71. Mokry LE, Ross S, Morris JA, et al. Genetically decreased vitamin D and risk of Alzheimer disease. Neurology 2016;87(24):2567-74. doi: 10.1212/WNL.0000000000003430
72. Liu G, Zhao Y, Jin S, et al. Circulating vitamin E levels and Alzheimer's disease: a Mendelian randomization study. Neurobiology of aging 2018;72:189.e1‐89.e9. doi: 10.1016/j.neurobiolaging.2018.08.008
73. Proitsi P, Lupton MK, Velayudhan L, et al. Genetic Predisposition to Increased Blood Cholesterol and Triglyceride Lipid Levels and Risk of Alzheimer Disease: A Mendelian Randomization Analysis. PLoS medicine 2014;11(9):e1001713. doi: 10.1371/journal.pmed.1001713
74. Benn M, Nordestgaard BG, Frikke-Schmidt R, et al. Low LDL cholesterol, PCSK9 and HMGCR genetic variation, and risk of Alzheimer's disease and Parkinson's disease: Mendelian randomisation study. BMJ (Clinical research ed) 2017;357:j1648. doi: 10.1136/bmj.j1648
75. Williams DM, Finan C, Schmidt AF, et al. Lipid lowering and Alzheimer disease risk: A mendelian randomization study. Annals of neurology 2020;87(1):30-39. doi: 10.1002/ana.25642
76. Dunk MM, Driscoll I. Total Cholesterol and APOE-Related Risk for Alzheimer's Disease in the Alzheimer's Disease Neuroimaging Initiative. Journal of Alzheimer's disease : JAD 2021;85(4):1519-28. doi: 10.3233/JAD-215091
77. Kunutsor SK, Laukkanen JA, Burgess S. Genetically elevated gamma-glutamyltransferase and Alzheimer's disease. Experimental gerontology 2018;106:61-66. doi: 10.1016/j.exger.2018.03.001
78. Fani L, Georgakis MK, Ikram MA, et al. Circulating biomarkers of immunity and inflammation, risk of Alzheimer's disease, and hippocampal volume: a Mendelian randomization study. Translational psychiatry 2021;11(1):291. doi: 10.1038/s41398-021-01400-z
79. Li GH, Cheung CL, Cheung EY, et al. Genetically Determined TSH Level Within Reference Range Is Inversely Associated With Alzheimer Disease. J Clin Endocrinol Metab 2021;106(12):e5064-e74. doi: 10.1210/clinem/dgab527 [published Online First: 2021/07/18]
80. Romo ML, Schooling CM. Examining the Causal Role of Leptin in Alzheimer Disease: a Mendelian Randomization Study. Neuroendocrinology 2017;105(2):182‐88. doi: 10.1159/000475713
81. Syed AAS, He L, Shi Y. The Potential Effect of Aberrant Testosterone Levels on Common Diseases: A Mendelian Randomization Study. Genes 2020;11(7):721. doi: 10.3390/genes11070721
82. Yuan H, Yang W. Genetically Determined Serum Uric Acid and Alzheimer's Disease Risk. Journal of Alzheimer's disease : JAD 2018;65(4):1259-65. doi: 10.3233/JAD-180538
83. Larsson SC, Gill D, Mason AM, et al. Lipoprotein(a) in Alzheimer, Atherosclerotic, Cerebrovascular, Thrombotic, and Valvular Disease: mendelian Randomization Investigation. Circulation 2020;141(22):1826‐28. doi: 10.1161/CIRCULATIONAHA.120.045826
84. Pan Y, Li H, Wang Y, et al. Causal Effect of Lp(a) [Lipoprotein(a)] Level on Ischemic Stroke and Alzheimer Disease: a Mendelian Randomization Study. Stroke; a journal of cerebral circulation 2019;50(12):3532-39. doi: 10.1161/STROKEAHA.119.026872
85. Yeung CHC, Schooling CM. Systemic inflammatory regulators and risk of Alzheimer's disease: a bidirectional Mendelian-randomization study. International journal of epidemiology 2021;50(3):829-40. doi: 10.1093/ije/dyaa241
86. Williams DM, Karlsson IK, Pedersen NL, et al. Circulating insulin-like growth factors and Alzheimer disease: A mendelian randomization study. Neurology 2018;90(4):e291-e97. doi: 10.1212/WNL.0000000000004854
87. Handy A, Lord J, Green R, et al. Assessing Genetic Overlap and Causality Between Blood Plasma Proteins and Alzheimer's Disease. Journal of Alzheimer's disease 2021;83(4):1825-39. doi: 10.3233/JAD-210462
88. Tsui A, Davis D. Systemic inflammation and causal risk for Alzheimer's dementia: Possibilities and limitations of a Mendelian randomization approach. Aging medicine (Milton (NSW)) 2018;1(3):249-53. doi: 10.1002/agm2.12046 [published Online First: 2019/07/23]
89. Zhang Z, Wang M, Liu X. C-reactive protein and risk of Alzheimer's disease. Neurobiology of aging 2022;109:259-63. doi: 10.1016/j.neurobiolaging.2021.08.010
90. Rasmussen KL, Nordestgaard BG, Frikke-Schmidt R, et al. An updated Alzheimer hypothesis: complement C3 and risk of Alzheimer's disease-A cohort study of 95,442 individuals. Alzheimer's & dementia 2018;14(12):1589‐601. doi: 10.1016/j.jalz.2018.07.223
91. Yang C, Farias FHG, Ibanez L, et al. Genomic atlas of the proteome from brain, CSF and plasma prioritizes proteins implicated in neurological disorders. Nature neuroscience 2021;24(9):1302-12. doi: 10.1038/s41593-021-00886-6
92. Png G, Barysenka A, Repetto L, et al. Mapping the serum proteome to neurological diseases using whole genome sequencing. Nature communications 2021;12(1):7042. doi: 10.1038/s41467-021-27387-1
93. Zhuang Z, Gao M, Yang R, et al. Causal relationships between gut metabolites and Alzheimer's disease: a bidirectional Mendelian randomization study. Neurobiology of aging 2021;100:119.e15-19.e18. doi: 10.1016/j.neurobiolaging.2020.10.022
94. Zhuang Z, Yang R, Wang W, et al. Associations between gut microbiota and Alzheimer's disease, major depressive disorder, and schizophrenia. Journal of neuroinflammation 2020;17(1):288. doi: 10.1186/s12974-020-01961-8
95. Wu BS, Zhang YR, Li HQ, et al. Cortical structure and the risk for Alzheimer's disease: a bidirectional Mendelian randomization study. Translational psychiatry 2021;11(1):476. doi: 10.1038/s41398-021-01599-x [published Online First: 2021/09/17]
96. Yu G, Lu L, Ma Z, et al. Genetically Predicted Telomere Length and Its Relationship With Alzheimer’s Disease. Frontiers in genetics 2021;12:595864. doi: 10.3389/fgene.2021.595864
97. Scheller Madrid A, Rasmussen KL, Rode L, et al. Observational and genetic studies of short telomeres and Alzheimer's disease in 67,000 and 152,000 individuals: a Mendelian randomization study. European journal of epidemiology 2020;35(2):147-56. doi: 10.1007/s10654-019-00563-w
98. Zhan Y, Song C, Karlsson R, et al. Telomere Length Shortening and Alzheimer Disease--A Mendelian Randomization Study. JAMA neurology 2015;72(10):1202-3. doi: 10.1001/jamaneurol.2015.1513 [published Online First: 2015/10/13]
99. Gao K, Wei C, Zhu J, et al. Exploring the Causal Pathway From Telomere Length to Alzheimer's Disease: An Update Mendelian Randomization Study. Frontiers in psychiatry 2019;10:843. doi: 10.3389/fpsyt.2019.00843 [published Online First: 2019/12/06]
100. Guo Y, Yu H. Leukocyte Telomere Length Shortening and Alzheimer's Disease Etiology. Journal of Alzheimer's disease : JAD 2019;69(3):881-85. doi: 10.3233/JAD-190134
101. Baird DA, Liu JZ, Zheng J, et al. Identifying drug targets for neurological and psychiatric disease via genetics and the brain transcriptome. PLoS genetics 2021;17(1):e1009224. doi: 10.1371/journal.pgen.1009224 [published Online First: 2021/01/09]
102. Wingo AP, Liu Y, Gerasimov ES, et al. Integrating human brain proteomes with genome-wide association data implicates new proteins in Alzheimer's disease pathogenesis. Nature genetics 2021;53(2):143-46. doi: 10.1038/s41588-020-00773-z
103. Zhu J, Liu X, Yin H, et al. Convergent lines of evidence support BIN1 as a risk gene of Alzheimer’s disease. Human genomics 2021;15(1):9. doi: 10.1186/s40246-021-00307-6
104. Liu D, Wang Y, Jing H, et al. Novel DNA methylation loci and genes showing pleiotropic association with Alzheimer's dementia: a network Mendelian randomization analysis. Epigenetics 2021;17(7):746-58. doi: 10.1080/15592294.2021.1959735
105. Zhang H, Wang T, Han Z, et al. Impact of Vitamin D Binding Protein Levels on Alzheimer's Disease: a Mendelian Randomization Study. Journal of Alzheimer's disease 2020;74(3):991-98. doi: 10.3233/JAD-191051
106. Yeung CHC, Lau KWD, Au Yeung SL, et al. Amyloid, tau and risk of Alzheimer's disease: a Mendelian randomization study. European journal of epidemiology 2021;36(1):81-88. doi: 10.1007/s10654-020-00683-8
